# Supplementary material for: trans-Bis[(2-bromo­phen­yl)diphenyl­phosphane-κP]carbonyl­chlorido­rhodium(I)
Source: Acta Crystallogr Sect E Struct Rep Online. 2012 Mar 31;68(Pt 4):m510. doi: 10.1107/S1600536812012421 (PMC3343894; doi:10.1107/S1600536812012421)
Supplement: Supplementary file 1 [file e-68-0m510-sup1.cif]

##############################################################################
#                                                                            #
# This CIF contains the data in a paper accepted for publication in          #
# Acta Crystallographica Section E. It conforms to the requirements of       #
# Notes for Authors for Acta Crystallographica Section E, and has been       #
# peer reviewed under the auspices of the IUCr Commission on Journals.       #
#                                                                            #
# Full details of the Crystallographic Information File format               #
# are given in the paper "The Crystallographic Information File (CIF):       #
# a New Standard Archive File for Crystallography" by S. R. Hall, F. H.      #
# Allen and I. D. Brown [Acta Cryst. (1991), A47, 655-685].                  #
#                                                                            #
# The current version of the core CIF dictionary is obtainable from          #
# ftp://ftp.iucr.org/pub/cif_core.dic.                                       #
#                                                                            #
# Software is freely available for graphical display of the structure(s)     #
# in this CIF. For information consult the CIF software page                 #
# http://www.iucr.org/resources/cif/software.                                #
#                                                                            #
# This file may be used for bona fide research purposes within the           #
# scientific community so long as proper attribution is given to the journal # 
# article from which it was obtained.                                        #
#                                                                            #
##############################################################################
data_global
_audit_creation_method     'WinGX routine CIF_UPDATE'
_journal_date_recd_electronic     2012-03-09
_journal_date_accepted     2012-03-22
_journal_name_full     'Acta Crystallographica, Section E'
_journal_year     2012
_journal_volume     68
_journal_issue      4
_journal_page_first     m510
_journal_page_last     m510
_journal_paper_category     QM
_journal_paper_doi     10.1107/S1600536812012421
_journal_coeditor_code     HP2033
_publ_contact_author_name     'Meijboom, Reinout'
_publ_contact_author_address
;
Research Centre for Synthesis and Catalysis
Department of Chemistry
University of Johannesburg
PO Box 524
Auckland Park 2006
Johannesburg, South Africa
;
_publ_contact_author_email     rmeijboom@uj.ac.za
_publ_contact_author_fax     '+27 11 5592189'
_publ_contact_author_phone     '+27 11 5592367'
_publ_section_title
;
<i>trans</i>-Bis[(2-bromophenyl)diphenylphosphane-\
\k<i>P</i>]carbonylchloridorhodium(I)
;
loop_
    _publ_author_name
    _publ_author_address
    'Malan, Frederick P.'
;
Research Centre for Synthesis and Catalysis, Department of Chemistry,
University of Johannesburg, PO Box 524, Auckland Park 2006,
Johannesburg, South Africa
;
    'Malgas-Enus, Rehana'
;
Research Centre for Synthesis and Catalysis, Department of Chemistry,
University of Johannesburg, PO Box 524, Auckland Park 2006,
Johannesburg, South Africa
;
    'Meijboom, Reinout'
;
Research Centre for Synthesis and Catalysis, Department of Chemistry,
University of Johannesburg, PO Box 524, Auckland Park 2006,
Johannesburg, South Africa
;
data_I
_chemical_name_systematic
;
<i>trans</i>-Bis[(2-bromophenyl)diphenylphosphane-
\k<i>P</i>]carbonylchloridorhodium(I)
;
_chemical_formula_moiety     'C37 H28 Br2 Cl O P2 Rh'
_chemical_formula_sum     'C37 H28 Br2 Cl O P2 Rh'
_chemical_formula_iupac     '[Rh Cl (C18 H14 Br P)2 (C O)]'
_chemical_formula_weight     848.71
_symmetry_cell_setting     monoclinic
_symmetry_space_group_name_H-M     'P 21/n'
_symmetry_space_group_name_Hall     '-P 2yn'
loop_
    _symmetry_equiv_pos_as_xyz
    'x, y, z'
    '-x+1/2, y+1/2, -z+1/2'
    '-x, -y, -z'
    'x-1/2, -y-1/2, z-1/2'
_cell_length_a     9.3250(5)
_cell_length_b     17.0410(10)
_cell_length_c     10.8880(6)
_cell_angle_alpha     90
_cell_angle_beta     111.2290(10)
_cell_angle_gamma     90
_cell_volume     1612.77(16)
_cell_formula_units_Z     2
_cell_measurement_reflns_used     6197
_cell_measurement_theta_min     2.39
_cell_measurement_theta_max     28.32
_cell_measurement_temperature     100(2)
_exptl_crystal_description     'rectangular'
_exptl_crystal_colour     'yellow'
_exptl_crystal_size_max     0.226
_exptl_crystal_size_mid     0.127
_exptl_crystal_size_min     0.112
_exptl_crystal_density_diffrn     1.748
_exptl_crystal_density_method     'not measured'
_exptl_crystal_F_000     840
_exptl_absorpt_coefficient_mu     3.22
_exptl_absorpt_correction_type     multi-scan
_exptl_absorpt_process_details     '(SADABS; Bruker, 2005)'
_exptl_absorpt_correction_T_min     0.618
_exptl_absorpt_correction_T_max     0.697
_exptl_special_details
;
;
_diffrn_ambient_temperature     100(2)
_diffrn_radiation_type     MoK\a
_diffrn_radiation_wavelength     0.71069
_diffrn_radiation_monochromator     graphite
_diffrn_measurement_device_type     'Bruker APEXII CCD'
_diffrn_measurement_method     '\f and \w scans'
_diffrn_reflns_number     15235
_diffrn_reflns_av_R_equivalents     0.026
_diffrn_reflns_theta_min     2.34
_diffrn_reflns_theta_max     28.41
_diffrn_reflns_theta_full     28.41
_diffrn_measured_fraction_theta_max     0.994
_diffrn_measured_fraction_theta_full     0.994
_diffrn_reflns_limit_h_min     -12
_diffrn_reflns_limit_h_max     12
_diffrn_reflns_limit_k_min     -22
_diffrn_reflns_limit_k_max     22
_diffrn_reflns_limit_l_min     -14
_diffrn_reflns_limit_l_max     14
_diffrn_standards_number     0
_diffrn_standards_interval_count     0
_diffrn_standards_interval_time     0
_diffrn_standards_decay_%     0
_refine_special_details
;
Refinement of <i>F</i>^2^ against ALL reflections. The weighted <i>R</i>-factor
<i>wR</i> and goodness of fit <i>S</i> are based on <i>F</i>^2^, conventional
<i>R</i>-factors <i>R</i> are based on <i>F</i>, with <i>F</i> set to zero for
negative <i>F</i>^2^. The threshold expression of <i>F</i>^2^ >
\s(<i>F</i>^2^) is used only for calculating <i>R</i>-factors(gt) <i>etc</i>.
and is not relevant to the choice of reflections for refinement.
<i>R</i>-factors based on <i>F</i>^2^ are statistically about twice as large
as those based on <i>F</i>, and <i>R</i>- factors based on ALL data will be
even larger.
;
_reflns_number_total     4032
_reflns_number_gt     3531
_reflns_threshold_expression     I>2\s(I)
_refine_ls_structure_factor_coef     Fsqd
_refine_ls_matrix_type     full
_refine_ls_R_factor_all     0.0349
_refine_ls_R_factor_gt     0.0273
_refine_ls_wR_factor_ref     0.0634
_refine_ls_goodness_of_fit_ref     1.114
_refine_ls_restrained_S_all     1.114
_refine_ls_number_reflns     4032
_refine_ls_number_parameters     214
_refine_ls_number_restraints     0
_refine_ls_hydrogen_treatment     constr
_refine_ls_weighting_scheme     calc
_refine_ls_weighting_details
         'calc w=1/[\s^2^(Fo^2^)+(0.0246P)^2^+1.6443P] where P=(Fo^2^+2Fc^2^)/3'
_atom_sites_solution_hydrogens     geom
_atom_sites_solution_primary     direct
_atom_sites_solution_secondary     difmap
_refine_ls_shift/su_max     0.001
_refine_ls_shift/su_mean     0
_refine_diff_density_max     0.668
_refine_diff_density_min     -0.809
_refine_ls_extinction_method     none
loop_
    _atom_type_symbol
    _atom_type_description
    _atom_type_scat_dispersion_real
    _atom_type_scat_dispersion_imag
    _atom_type_scat_source
    C C 0.0033 0.0016 'International Tables Vol C Tables 4.2.6.8 and 6.1.1.4'
    H H 0 0 'International Tables Vol C Tables 4.2.6.8 and 6.1.1.4'
    O O 0.0106 0.006 'International Tables Vol C Tables 4.2.6.8 and 6.1.1.4'
    P P 0.1023 0.0942 'International Tables Vol C Tables 4.2.6.8 and 6.1.1.4'
    Cl Cl 0.1484 0.1585 'International Tables Vol C Tables 4.2.6.8 and 6.1.1.4'
    Br Br -0.2901 2.4595 'International Tables Vol C Tables 4.2.6.8 and 6.1.1.4'
    Rh Rh -1.1178 0.9187 'International Tables Vol C Tables 4.2.6.8 and 6.1.1.4'
_computing_data_collection     'APEX2 (Bruker, 2005)'
_computing_cell_refinement     'SAINT (Bruker, 2004)'
_computing_data_reduction     'SAINT (Bruker, 2004)'
_computing_structure_solution     'SHELXS97 (Sheldrick, 2008)'
_computing_structure_refinement     'SHELXL97 (Sheldrick, 2008)'
_computing_molecular_graphics
              'SHELXTL (Sheldrick, 2008) and DIAMOND (Brandenburg & Putz, 2005)'
_computing_publication_material     'SHELXTL (Sheldrick, 2008)'
loop_
    _atom_site_type_symbol
    _atom_site_label
    _atom_site_fract_x
    _atom_site_fract_y
    _atom_site_fract_z
    _atom_site_U_iso_or_equiv
    _atom_site_adp_type
    _atom_site_calc_flag
    _atom_site_refinement_flags
    _atom_site_occupancy
    _atom_site_disorder_assembly
    _atom_site_disorder_group
    Rh Rh1 0.5 0 1 0.01378(7) Uani d S 1 . .
    C C1 0.5773(7) -0.0478(4) 0.8993(6) 0.0178(11) Uani d P 0.5 A 1
    O O1 0.6340(10) -0.0800(5) 0.8343(9) 0.0236(17) Uani d P 0.5 A 1
    Cl Cl1 0.6037(3) -0.06666(16) 0.8527(3) 0.0174(4) Uani d P 0.5 A 2
    P P1 0.50550(6) 0.11189(4) 0.87674(5) 0.01442(12) Uani d . 1 A .
    Br Br1 0.13942(3) 0.061590(16) 0.75242(2) 0.02135(7) Uani d . 1 . .
    C C7 0.4960(3) 0.09681(15) 0.6146(2) 0.0189(5) Uani d . 1 A .
    H H7 0.6006 0.1083 0.6484 0.023 Uiso calc R 1 . .
    C C2 0.4152(3) 0.09234(14) 0.7000(2) 0.0156(4) Uani d . 1 . .
    C C8 0.4165(3) 0.20586(14) 0.8906(2) 0.0164(5) Uani d . 1 . .
    C C12 0.3697(3) 0.30670(16) 1.0277(3) 0.0269(6) Uani d . 1 . .
    H H12 0.379 0.3248 1.1108 0.032 Uiso calc R 1 A .
    C C14 0.7017(3) 0.14283(14) 0.9010(2) 0.0174(5) Uani d . 1 . .
    C C19 0.8252(3) 0.09824(16) 0.9810(2) 0.0237(5) Uani d . 1 A .
    H H19 0.8069 0.0527 1.02 0.028 Uiso calc R 1 . .
    C C15 0.7317(3) 0.21089(16) 0.8434(3) 0.0255(5) Uani d . 1 A .
    H H15 0.6504 0.2418 0.7908 0.031 Uiso calc R 1 . .
    C C18 0.9756(3) 0.12109(19) 1.0032(3) 0.0314(6) Uani d . 1 . .
    H H18 1.0574 0.0914 1.0582 0.038 Uiso calc R 1 A .
    C C11 0.2947(3) 0.35167(16) 0.9183(3) 0.0263(6) Uani d . 1 A .
    H H11 0.2529 0.3999 0.9275 0.032 Uiso calc R 1 . .
    C C4 0.1846(3) 0.06291(15) 0.5096(2) 0.0215(5) Uani d . 1 . .
    H H4 0.0797 0.0523 0.475 0.026 Uiso calc R 1 A .
    C C6 0.4238(3) 0.08449(16) 0.4807(2) 0.0231(5) Uani d . 1 . .
    H H6 0.4803 0.0869 0.4259 0.028 Uiso calc R 1 A .
    C C17 1.0033(3) 0.18774(18) 0.9436(3) 0.0326(7) Uani d . 1 A .
    H H17 1.1039 0.2025 0.957 0.039 Uiso calc R 1 . .
    C C9 0.3404(3) 0.25267(16) 0.7805(2) 0.0233(5) Uani d . 1 A .
    H H9 0.3292 0.2348 0.6968 0.028 Uiso calc R 1 . .
    C C3 0.2589(3) 0.07322(14) 0.6440(2) 0.0169(5) Uani d . 1 A .
    C C5 0.2675(3) 0.06855(15) 0.4277(2) 0.0234(5) Uani d . 1 A .
    H H5 0.2187 0.0617 0.3374 0.028 Uiso calc R 1 . .
    C C13 0.4314(3) 0.23448(15) 1.0149(2) 0.0220(5) Uani d . 1 A .
    H H13 0.4831 0.2049 1.0897 0.026 Uiso calc R 1 . .
    C C10 0.2816(3) 0.32529(16) 0.7949(3) 0.0274(6) Uani d . 1 . .
    H H10 0.2332 0.3563 0.7213 0.033 Uiso calc R 1 A .
    C C16 0.8815(3) 0.23287(17) 0.8639(3) 0.0306(6) Uani d . 1 . .
    H H16 0.9005 0.278 0.8241 0.037 Uiso calc R 1 A .
loop_
    _atom_site_aniso_label
    _atom_site_aniso_U_11
    _atom_site_aniso_U_22
    _atom_site_aniso_U_33
    _atom_site_aniso_U_12
    _atom_site_aniso_U_13
    _atom_site_aniso_U_23
    Rh1 0.01221(11) 0.01690(13) 0.01105(11) -0.00151(9) 0.00278(9) 0.00207(10)
    C1 0.021(3) 0.017(3) 0.015(3) 0.000(2) 0.007(2) 0.004(2)
    O1 0.024(4) 0.027(4) 0.026(3) 0.008(2) 0.017(2) 0.001(2)
    Cl1 0.0204(12) 0.0177(11) 0.0171(11) 0.0033(8) 0.0105(7) 0.0011(8)
    P1 0.0130(3) 0.0175(3) 0.0124(3) -0.0011(2) 0.0041(2) 0.0022(2)
    Br1 0.01558(11) 0.03052(15) 0.01759(12) -0.00259(9) 0.00558(9) 0.00252(10)
    C7 0.0188(11) 0.0208(12) 0.0185(11) 0.0022(9) 0.0085(9) 0.0024(9)
    C2 0.0193(11) 0.0150(11) 0.0129(10) 0.0016(9) 0.0063(9) 0.0014(9)
    C8 0.0139(10) 0.0191(12) 0.0164(11) -0.0030(9) 0.0059(9) -0.0013(9)
    C12 0.0326(14) 0.0271(14) 0.0274(13) -0.0124(11) 0.0187(12) -0.0121(11)
    C14 0.0161(10) 0.0194(12) 0.0178(11) -0.0036(9) 0.0074(9) -0.0034(9)
    C19 0.0190(11) 0.0281(14) 0.0228(12) -0.0024(10) 0.0062(10) 0.0010(11)
    C15 0.0279(13) 0.0192(13) 0.0335(14) -0.0036(10) 0.0160(11) -0.0032(11)
    C18 0.0156(12) 0.0410(17) 0.0350(15) -0.0016(11) 0.0059(11) -0.0044(13)
    C11 0.0250(13) 0.0190(13) 0.0393(15) -0.0041(10) 0.0171(12) -0.0081(11)
    C4 0.0219(12) 0.0214(13) 0.0171(11) -0.0012(10) 0.0022(9) 0.0012(10)
    C6 0.0304(13) 0.0250(14) 0.0176(12) 0.0037(11) 0.0132(10) 0.0024(10)
    C17 0.0219(13) 0.0383(17) 0.0443(17) -0.0140(12) 0.0201(12) -0.0196(14)
    C9 0.0255(12) 0.0235(13) 0.0178(11) 0.0023(10) 0.0041(10) -0.0032(10)
    C3 0.0195(11) 0.0169(12) 0.0151(11) 0.0016(9) 0.0070(9) 0.0023(9)
    C5 0.0320(14) 0.0247(14) 0.0122(11) 0.0004(11) 0.0064(10) -0.0012(10)
    C13 0.0243(12) 0.0239(13) 0.0171(11) -0.0075(10) 0.0067(10) -0.0039(10)
    C10 0.0265(13) 0.0207(13) 0.0294(14) 0.0011(11) 0.0033(11) -0.0015(11)
    C16 0.0345(14) 0.0236(14) 0.0440(17) -0.0130(12) 0.0266(13) -0.0107(12)
_geom_special_details
;
All e.s.d.'s (except the e.s.d. in the dihedral angle between two l.s. planes)
are estimated using the full covariance matrix. The cell e.s.d.'s are taken
into account individually in the estimation of e.s.d.'s in distances, angles
and torsion angles; correlations between e.s.d.'s in cell parameters are only
used when they are defined by crystal symmetry. An approximate (isotropic)
treatment of cell e.s.d.'s is used for estimating e.s.d.'s involving l.s.
planes.
;
loop_
    _geom_bond_atom_site_label_1
    _geom_bond_atom_site_label_2
    _geom_bond_site_symmetry_2
    _geom_bond_distance
    _geom_bond_publ_flag
    Rh1 C1 3_657 1.720(7) ?
    Rh1 C1 . 1.720(7) ?
    Rh1 P1 . 2.3429(6) ?
    Rh1 P1 3_657 2.3429(6) ?
    Rh1 Cl1 3_657 2.433(3) ?
    Rh1 Cl1 . 2.433(3) ?
    C1 O1 . 1.163(7) ?
    P1 C14 . 1.829(2) ?
    P1 C2 . 1.831(2) ?
    P1 C8 . 1.835(2) ?
    Br1 C3 . 1.904(2) ?
    C7 C6 . 1.383(3) ?
    C7 C2 . 1.394(3) ?
    C7 H7 . 0.93 ?
    C2 C3 . 1.399(3) ?
    C8 C13 . 1.397(3) ?
    C8 C9 . 1.400(3) ?
    C12 C11 . 1.375(4) ?
    C12 C13 . 1.387(4) ?
    C12 H12 . 0.93 ?
    C14 C19 . 1.391(3) ?
    C14 C15 . 1.394(4) ?
    C19 C18 . 1.390(3) ?
    C19 H19 . 0.93 ?
    C15 C16 . 1.384(4) ?
    C15 H15 . 0.93 ?
    C18 C17 . 1.378(4) ?
    C18 H18 . 0.93 ?
    C11 C10 . 1.379(4) ?
    C11 H11 . 0.93 ?
    C4 C5 . 1.379(4) ?
    C4 C3 . 1.385(3) ?
    C4 H4 . 0.93 ?
    C6 C5 . 1.386(4) ?
    C6 H6 . 0.93 ?
    C17 C16 . 1.386(4) ?
    C17 H17 . 0.93 ?
    C9 C10 . 1.385(4) ?
    C9 H9 . 0.93 ?
    C5 H5 . 0.93 ?
    C13 H13 . 0.93 ?
    C10 H10 . 0.93 ?
    C16 H16 . 0.93 ?
loop_
    _geom_angle_atom_site_label_1
    _geom_angle_atom_site_label_2
    _geom_angle_atom_site_label_3
    _geom_angle_site_symmetry_1
    _geom_angle_site_symmetry_3
    _geom_angle
    _geom_angle_publ_flag
    C1 Rh1 C1 3_657 . 180.0000(10) ?
    C1 Rh1 P1 3_657 . 94.63(19) ?
    C1 Rh1 P1 . . 85.37(19) ?
    C1 Rh1 P1 3_657 3_657 85.37(19) ?
    C1 Rh1 P1 . 3_657 94.63(19) ?
    P1 Rh1 P1 . 3_657 180 ?
    C1 Rh1 Cl1 3_657 3_657 1.46(18) ?
    C1 Rh1 Cl1 . 3_657 178.54(19) ?
    P1 Rh1 Cl1 . 3_657 95.39(7) ?
    P1 Rh1 Cl1 3_657 3_657 84.61(7) ?
    C1 Rh1 Cl1 3_657 . 178.54(18) ?
    C1 Rh1 Cl1 . . 1.46(19) ?
    P1 Rh1 Cl1 . . 84.61(7) ?
    P1 Rh1 Cl1 3_657 . 95.39(7) ?
    Cl1 Rh1 Cl1 3_657 . 180.0000(10) ?
    O1 C1 Rh1 . . 177.9(8) ?
    C14 P1 C2 . . 105.04(11) ?
    C14 P1 C8 . . 101.26(11) ?
    C2 P1 C8 . . 101.29(10) ?
    C14 P1 Rh1 . . 112.34(8) ?
    C2 P1 Rh1 . . 110.92(8) ?
    C8 P1 Rh1 . . 123.96(8) ?
    C6 C7 C2 . . 121.3(2) ?
    C6 C7 H7 . . 119.3 ?
    C2 C7 H7 . . 119.3 ?
    C7 C2 C3 . . 116.8(2) ?
    C7 C2 P1 . . 122.46(18) ?
    C3 C2 P1 . . 120.68(17) ?
    C13 C8 C9 . . 118.2(2) ?
    C13 C8 P1 . . 119.67(19) ?
    C9 C8 P1 . . 122.05(18) ?
    C11 C12 C13 . . 120.5(2) ?
    C11 C12 H12 . . 119.8 ?
    C13 C12 H12 . . 119.8 ?
    C19 C14 C15 . . 118.7(2) ?
    C19 C14 P1 . . 119.39(19) ?
    C15 C14 P1 . . 121.86(19) ?
    C18 C19 C14 . . 120.7(3) ?
    C18 C19 H19 . . 119.7 ?
    C14 C19 H19 . . 119.7 ?
    C16 C15 C14 . . 120.5(3) ?
    C16 C15 H15 . . 119.7 ?
    C14 C15 H15 . . 119.7 ?
    C17 C18 C19 . . 119.9(3) ?
    C17 C18 H18 . . 120.1 ?
    C19 C18 H18 . . 120.1 ?
    C12 C11 C10 . . 120.0(2) ?
    C12 C11 H11 . . 120 ?
    C10 C11 H11 . . 120 ?
    C5 C4 C3 . . 119.4(2) ?
    C5 C4 H4 . . 120.3 ?
    C3 C4 H4 . . 120.3 ?
    C7 C6 C5 . . 120.4(2) ?
    C7 C6 H6 . . 119.8 ?
    C5 C6 H6 . . 119.8 ?
    C18 C17 C16 . . 120.1(2) ?
    C18 C17 H17 . . 120 ?
    C16 C17 H17 . . 120 ?
    C10 C9 C8 . . 120.7(2) ?
    C10 C9 H9 . . 119.7 ?
    C8 C9 H9 . . 119.7 ?
    C4 C3 C2 . . 122.2(2) ?
    C4 C3 Br1 . . 117.41(18) ?
    C2 C3 Br1 . . 120.34(17) ?
    C4 C5 C6 . . 119.7(2) ?
    C4 C5 H5 . . 120.1 ?
    C6 C5 H5 . . 120.1 ?
    C12 C13 C8 . . 120.5(2) ?
    C12 C13 H13 . . 119.8 ?
    C8 C13 H13 . . 119.8 ?
    C11 C10 C9 . . 120.2(3) ?
    C11 C10 H10 . . 119.9 ?
    C9 C10 H10 . . 119.9 ?
    C15 C16 C17 . . 120.1(3) ?
    C15 C16 H16 . . 120 ?
    C17 C16 H16 . . 120 ?
loop_
    _geom_torsion_atom_site_label_1
    _geom_torsion_atom_site_label_2
    _geom_torsion_atom_site_label_3
    _geom_torsion_atom_site_label_4
    _geom_torsion_site_symmetry_1
    _geom_torsion_site_symmetry_2
    _geom_torsion_site_symmetry_3
    _geom_torsion_site_symmetry_4
    _geom_torsion
    _geom_torsion_publ_flag
    C1 Rh1 C1 O1 3_657 . . . 9E1(10) ?
    P1 Rh1 C1 O1 . . . . 10E1(2) ?
    P1 Rh1 C1 O1 3_657 . . . -8E1(2) ?
    Cl1 Rh1 C1 O1 3_657 . . . -2E1(3) ?
    Cl1 Rh1 C1 O1 . . . . 16E1(3) ?
    C1 Rh1 P1 C14 3_657 . . . 113.6(2) ?
    C1 Rh1 P1 C14 . . . . -66.4(2) ?
    P1 Rh1 P1 C14 3_657 . . . -93.80(10) ?
    Cl1 Rh1 P1 C14 3_657 . . . 112.34(10) ?
    Cl1 Rh1 P1 C14 . . . . -67.66(10) ?
    C1 Rh1 P1 C2 3_657 . . . -129.2(2) ?
    C1 Rh1 P1 C2 . . . . 50.8(2) ?
    P1 Rh1 P1 C2 3_657 . . . 23.42(13) ?
    Cl1 Rh1 P1 C2 3_657 . . . -130.44(10) ?
    Cl1 Rh1 P1 C2 . . . . 49.56(10) ?
    C1 Rh1 P1 C8 3_657 . . . -8.5(2) ?
    C1 Rh1 P1 C8 . . . . 171.5(2) ?
    P1 Rh1 P1 C8 3_657 . . . 144.10(13) ?
    Cl1 Rh1 P1 C8 3_657 . . . -9.76(11) ?
    Cl1 Rh1 P1 C8 . . . . 170.24(11) ?
    C6 C7 C2 C3 . . . . 1.3(4) ?
    C6 C7 C2 P1 . . . . -177.7(2) ?
    C14 P1 C2 C7 . . . . 4.1(2) ?
    C8 P1 C2 C7 . . . . 109.2(2) ?
    Rh1 P1 C2 C7 . . . . -117.49(19) ?
    C14 P1 C2 C3 . . . . -174.83(19) ?
    C8 P1 C2 C3 . . . . -69.8(2) ?
    Rh1 P1 C2 C3 . . . . 63.6(2) ?
    C14 P1 C8 C13 . . . . -84.6(2) ?
    C2 P1 C8 C13 . . . . 167.38(19) ?
    Rh1 P1 C8 C13 . . . . 42.4(2) ?
    C14 P1 C8 C9 . . . . 91.8(2) ?
    C2 P1 C8 C9 . . . . -16.2(2) ?
    Rh1 P1 C8 C9 . . . . -141.23(18) ?
    C2 P1 C14 C19 . . . . -117.8(2) ?
    C8 P1 C14 C19 . . . . 137.1(2) ?
    Rh1 P1 C14 C19 . . . . 2.8(2) ?
    C2 P1 C14 C15 . . . . 63.4(2) ?
    C8 P1 C14 C15 . . . . -41.7(2) ?
    Rh1 P1 C14 C15 . . . . -175.97(18) ?
    C15 C14 C19 C18 . . . . 0.1(4) ?
    P1 C14 C19 C18 . . . . -178.8(2) ?
    C19 C14 C15 C16 . . . . 1.0(4) ?
    P1 C14 C15 C16 . . . . 179.8(2) ?
    C14 C19 C18 C17 . . . . -1.3(4) ?
    C13 C12 C11 C10 . . . . -0.5(4) ?
    C2 C7 C6 C5 . . . . 1.1(4) ?
    C19 C18 C17 C16 . . . . 1.4(4) ?
    C13 C8 C9 C10 . . . . 0.0(4) ?
    P1 C8 C9 C10 . . . . -176.5(2) ?
    C5 C4 C3 C2 . . . . 2.6(4) ?
    C5 C4 C3 Br1 . . . . -178.16(19) ?
    C7 C2 C3 C4 . . . . -3.1(4) ?
    P1 C2 C3 C4 . . . . 175.85(19) ?
    C7 C2 C3 Br1 . . . . 177.59(18) ?
    P1 C2 C3 Br1 . . . . -3.4(3) ?
    C3 C4 C5 C6 . . . . -0.1(4) ?
    C7 C6 C5 C4 . . . . -1.7(4) ?
    C11 C12 C13 C8 . . . . -0.9(4) ?
    C9 C8 C13 C12 . . . . 1.2(4) ?
    P1 C8 C13 C12 . . . . 177.67(19) ?
    C12 C11 C10 C9 . . . . 1.6(4) ?
    C8 C9 C10 C11 . . . . -1.3(4) ?
    C14 C15 C16 C17 . . . . -0.9(4) ?
    C18 C17 C16 C15 . . . . -0.3(4) ?
