# Supplementary material for: trans-Bis[(2-bromo­phen­yl)diphenyl­phosphane-κP]carbonyl­chlorido­rhodium(I)
Source: Acta Crystallogr Sect E Struct Rep Online. 2012 Mar 31;68(Pt 4):m510. doi: 10.1107/S1600536812012421 (PMC3343894; doi:10.1107/S1600536812012421)
Supplement: Supplementary file 2 [file e-68-0m510-Isup2.hkl]

#
# h,k,l, Fc-squared, Fo-squared, sigma(Fo-squared) and status flag
#
data_I
_shelx_title ' mo_12hp_fm1_0m in P2(1)/n'
_shelx_refln_list_code          4
_shelx_F_calc_maximum      267.91
_exptl_crystal_F_000       840.00
_reflns_d_resolution_high  0.7469
 
loop_
 _symmetry_equiv_pos_as_xyz
 'x, y, z'
 '-x+1/2, y+1/2, -z+1/2'
 '-x, -y, -z'
 'x-1/2, -y-1/2, z-1/2'
 
_cell_length_a     9.3250
_cell_length_b    17.0410
_cell_length_c    10.8880
_cell_angle_alpha  90.000
_cell_angle_beta  111.229
_cell_angle_gamma  90.000
 
_shelx_F_squared_multiplier     1.000
 
loop_
 _refln_index_h
 _refln_index_k
 _refln_index_l
 _refln_F_squared_calc
 _refln_F_squared_meas
 _refln_F_squared_sigma
 _refln_observed_status
   2   0   0     6186.09     5992.89     64.72 o
   4   0   0      121.78      151.40     11.93 o
   6   0   0     9328.56     9378.70    153.30 o
   8   0   0    12316.45    12305.04    167.97 o
  10   0   0     1035.70     1006.30     50.56 o
   1   1   0    10177.83    10549.41     84.25 o
   2   1   0     6923.15     7773.77     56.45 o
   3   1   0    41858.18    42349.95    318.46 o
   4   1   0     1220.60     1411.91     16.65 o
   5   1   0     3978.21     3724.73     43.98 o
   6   1   0      175.32      204.34     17.46 o
   7   1   0      230.23      213.42     13.45 o
   8   1   0      641.87      615.12     21.59 o
   9   1   0     4294.41     4174.37     62.87 o
  10   1   0      248.87      265.43     24.40 o
  11   1   0     5227.68     5197.65     80.12 o
   0   2   0    19771.11    18688.99    201.25 o
   1   2   0     3761.42     3648.61     36.66 o
   2   2   0     4154.33     3966.17     36.73 o
   3   2   0     9959.77    10009.03     73.67 o
   4   2   0      144.68      223.67      6.63 o
   5   2   0     2069.61     1835.61     22.04 o
   6   2   0     5348.41     5347.46     56.47 o
   7   2   0     1657.63     1559.94     27.05 o
   8   2   0     5038.13     5017.16     89.24 o
   9   2   0      550.16      587.14     47.26 o
  10   2   0      123.94       83.56     22.82 o
  11   2   0      473.55      410.70     45.12 o
   1   3   0     3018.91     3179.90     33.53 o
   2   3   0     8420.73     7799.84     70.23 o
   3   3   0     6380.13     6319.87     58.05 o
   4   3   0     1780.20     1829.26     19.29 o
   5   3   0     2961.13     2914.70     30.88 o
   6   3   0     3421.34     3409.79     42.90 o
   7   3   0      253.20      269.59     14.57 o
   8   3   0     2855.19     2671.60     43.07 o
   9   3   0     1271.39     1251.49     40.63 o
  10   3   0      400.35      425.59     30.09 o
  11   3   0      808.33      750.83     34.32 o
   0   4   0      211.12      163.42      9.11 o
   1   4   0    53784.98    54507.33    473.77 o
   2   4   0     1197.43     1089.72     15.44 o
   3   4   0     1746.31     1472.96     18.53 o
   4   4   0      141.32      207.02      7.31 o
   5   4   0     4290.03     3935.69     50.65 o
   6   4   0      168.04      168.59     10.02 o
   7   4   0     1536.50     1462.77     30.10 o
   8   4   0      350.31      326.10     19.57 o
   9   4   0     2125.22     2276.15     48.07 o
  10   4   0        0.77       18.47     24.84 o
  11   4   0        3.04      -22.56     26.73 o
   1   5   0       44.64       25.81      6.75 o
   2   5   0     1196.23     1023.98     17.54 o
   3   5   0        2.26        4.52      6.01 o
   4   5   0     3372.11     3369.81     33.64 o
   5   5   0      789.74      766.05     16.50 o
   6   5   0     1595.97     1472.29     22.71 o
   7   5   0      941.20      881.40     23.53 o
   8   5   0     1892.30     1876.94     41.31 o
   9   5   0       56.26       67.00     20.68 o
  10   5   0      579.37      585.11     31.44 o
  11   5   0        1.16       23.19     28.02 o
   0   6   0    21669.25    22381.19    362.08 o
   1   6   0    10889.77    10936.65    100.34 o
   2   6   0     1938.50     1811.25     26.62 o
   3   6   0     2485.04     2368.14     27.40 o
   4   6   0    15300.82    15120.64    135.60 o
   5   6   0     1098.19     1091.04     17.32 o
   6   6   0      693.48      695.27     17.68 o
   7   6   0       74.02       75.33     14.94 o
   8   6   0       46.44       72.58     19.04 o
   9   6   0      618.13      702.76     30.53 o
  10   6   0     1816.65     1848.55     63.64 o
  11   6   0        6.04       13.87     27.95 o
   1   7   0     5877.46     5511.68     87.78 o
   2   7   0     3933.57     3827.45     49.42 o
   3   7   0      226.62      296.57     13.77 o
   4   7   0      135.50      121.89     11.57 o
   5   7   0     2853.47     2854.60     30.31 o
   6   7   0      571.04      524.16     15.47 o
   7   7   0    13463.49    13684.38    146.03 o
   8   7   0      503.42      514.92     26.31 o
   9   7   0      368.83      377.04     26.83 o
  10   7   0       24.50      -15.12     23.95 o
  11   7   0       14.43       -0.53     26.91 o
   0   8   0     3850.92     3775.50     59.89 o
   1   8   0      730.98      755.13     18.36 o
   2   8   0    12972.00    12975.39    145.97 o
   3   8   0      144.29      160.81     11.00 o
   4   8   0    20609.74    19552.70    175.06 o
   5   8   0      377.61      396.82     12.64 o
   6   8   0     2847.68     2806.72     42.41 o
   7   8   0      135.17      150.68     19.60 o
   8   8   0       16.24       36.41     20.01 o
   9   8   0      462.74      389.73     27.61 o
  10   8   0     3410.46     3736.37     68.90 o
   1   9   0    20719.65    19831.19    179.98 o
   2   9   0       27.22       71.41     10.38 o
   3   9   0      597.15      620.59     21.77 o
   4   9   0      284.55      324.17     13.03 o
   5   9   0     4709.25     4698.63     57.04 o
   6   9   0      104.63      122.47     15.95 o
   7   9   0     8704.41     8542.52    123.66 o
   8   9   0      723.42      708.48     30.32 o
   9   9   0     1560.29     1595.42     45.73 o
  10   9   0      101.23      162.20     28.06 o
   0  10   0      557.83      573.83     23.36 o
   1  10   0     6674.14     6461.03     72.70 o
   2  10   0    14065.70    13956.01    161.01 o
   3  10   0     1001.97      939.70     32.26 o
   4  10   0    13819.87    13701.24    127.13 o
   5  10   0      737.59      686.29     31.11 o
   6  10   0      977.92      942.58     36.93 o
   7  10   0      312.46      315.83     23.99 o
   8  10   0     1000.92      954.47     34.82 o
   9  10   0     1021.44      985.07     37.56 o
  10  10   0     2895.76     3091.55     65.08 o
   1  11   0     6180.35     6009.85     63.20 o
   2  11   0     1659.92     1619.04     33.19 o
   3  11   0     1016.74      995.67     29.87 o
   4  11   0      302.03      338.77     17.60 o
   5  11   0      606.56      612.28     23.85 o
   6  11   0     1335.37     1358.53     45.67 o
   7  11   0     3464.21     3501.62     61.21 o
   8  11   0     1207.81     1216.72     40.63 o
   9  11   0      779.16      802.61     36.23 o
  10  11   0       41.31       11.41     27.47 o
   0  12   0     3007.11     2934.15     90.98 o
   1  12   0     5194.72     5026.62     77.94 o
   2  12   0      505.94      485.67     27.07 o
   3  12   0     1355.72     1318.84     36.91 o
   4  12   0      431.42      464.68     20.74 o
   5  12   0     2100.86     2036.16     72.21 o
   6  12   0      404.14      460.57     28.50 o
   7  12   0      129.26      170.13     31.74 o
   8  12   0      375.94      381.90     28.86 o
   9  12   0     1544.72     1703.58     49.89 o
   1  13   0      989.37     1023.00     27.56 o
   2  13   0     4256.67     4156.28     61.25 o
   3  13   0     1082.40     1122.18     35.75 o
   4  13   0     1763.05     1805.58     44.99 o
   5  13   0      341.98      323.83     25.57 o
   6  13   0      559.51      603.92     55.34 o
   7  13   0        0.80       20.55     22.11 o
   8  13   0      663.92      609.33     36.72 o
   9  13   0      285.35      278.52     30.89 o
   0  14   0     6044.91     6034.15    321.24 o
   1  14   0     1489.57     1341.91     35.55 o
   2  14   0       89.62      101.73     15.96 o
   3  14   0       47.59       32.94     19.59 o
   4  14   0      167.57      160.37     23.04 o
   5  14   0     2089.33     2163.18     52.14 o
   6  14   0        7.06       -3.11     29.18 o
   7  14   0       24.49       35.63     27.98 o
   8  14   0      886.45      843.10     44.68 o
   9  14   0      148.81      153.50     33.25 o
   1  15   0        4.20       14.44     19.79 o
   2  15   0      706.62      735.86     28.21 o
   3  15   0     1526.57     1484.63     46.05 o
   4  15   0       32.05       26.00     25.90 o
   5  15   0      801.15      742.98     43.48 o
   6  15   0      115.95      166.73     44.56 o
   7  15   0      291.03      213.58     48.87 o
   8  15   0       69.92       79.31     41.68 o
   0  16   0     8835.67     8487.23    310.10 o
   1  16   0       76.22       63.68     24.56 o
   2  16   0      655.89      695.69     29.19 o
   3  16   0       94.97      104.25     24.08 o
   4  16   0       50.97       55.79     28.63 o
   5  16   0       34.10       22.28     39.53 o
   6  16   0     2605.86     2597.20    105.64 o
   7  16   0       62.62       66.12     46.71 o
   8  16   0     3106.54     3218.52    107.44 o
   1  17   0       87.95       74.19     21.45 o
   2  17   0        2.06       40.35     24.76 o
   3  17   0     5803.36     5811.44    154.25 o
   4  17   0       33.04        2.42     24.85 o
   5  17   0     1718.81     1895.08     90.55 o
   6  17   0       11.26        8.62     44.56 o
   7  17   0      126.68       88.39     49.59 o
   0  18   0     3989.75     4188.29    145.17 o
   1  18   0     1282.99     1257.53     41.46 o
   2  18   0     1636.75     1734.96    102.62 o
   3  18   0       11.22       32.42     25.71 o
   4  18   0      531.46      550.12     51.24 o
   5  18   0      173.31      174.11     37.62 o
   6  18   0     2200.90     2275.96    105.64 o
   7  18   0       23.37        0.72     50.31 o
   1  19   0     1084.07     1164.34     51.03 o
   2  19   0     1014.06     1003.52     83.57 o
   3  19   0     2951.47     2899.67     68.65 o
   4  19   0       85.65       53.31     36.32 o
   5  19   0     1268.26     1243.15     64.68 o
   6  19   0      311.61      376.74     46.03 o
   0  20   0     1123.90     1116.23     63.24 o
   1  20   0     1042.96      985.38     46.06 o
   2  20   0      743.44      717.64     40.09 o
   3  20   0       99.69      144.53     31.43 o
   4  20   0      323.83      275.90     43.58 o
   5  20   0     1149.59     1155.48     62.20 o
   1  21   0      356.07      349.20     43.13 o
   2  21   0      488.28      426.03     76.36 o
   3  21   0      488.91      396.83     46.76 o
   4  21   0       43.64       38.16     39.48 o
   0  22   0       74.67      122.76     40.85 o
   1  22   0       47.92       33.08     27.83 o
   2  22   0      427.46      370.79     37.86 o
   3  22   0       57.52       90.55     61.80 o
 -11   0   1      173.17      148.19     74.02 o
  -9   0   1     8553.72     8931.45    126.97 o
  -7   0   1     1312.84     1357.29     38.34 o
  -5   0   1      380.59      330.01     11.35 o
  -3   0   1     2739.91     2651.66     46.87 o
   1   0   1      279.40      291.70      9.16 o
   3   0   1      126.22      116.77     11.44 o
   5   0   1    15793.70    15369.33    194.88 o
   7   0   1     1303.39     1160.12     35.53 o
   9   0   1       33.41       26.10     28.24 o
  11   0   1     2870.55     2856.50     83.11 o
 -11   1   1      678.79      615.92     29.80 o
 -10   1   1       71.23      116.33     22.09 o
  -9   1   1      262.72      180.12     17.58 o
  -8   1   1      356.22      373.81     15.83 o
  -7   1   1      362.93      333.20     13.36 o
  -6   1   1    18967.23    19253.18    174.07 o
  -5   1   1     3840.36     4107.43     38.05 o
  -4   1   1    10174.54    10455.52     88.07 o
  -3   1   1       81.40      161.38     10.27 o
  -2   1   1       50.24       93.86     13.15 o
  -1   1   1      260.49      468.98     19.76 o
   0   1   1     9765.24    10401.16     80.33 o
   1   1   1       48.41       46.71      3.31 o
   2   1   1    71777.40    70440.27    533.39 o
   3   1   1     4547.60     4598.87     39.21 o
   4   1   1      453.01      334.10      8.74 o
   5   1   1     1745.64     1635.13     27.71 o
   6   1   1      175.63      205.54     14.25 o
   7   1   1     1536.22     1507.92     31.31 o
   8   1   1     6143.87     6147.64     82.93 o
   9   1   1        0.48       28.76     20.17 o
  10   1   1     5194.71     5401.79     81.05 o
  11   1   1      181.01      100.30     28.01 o
 -11   2   1      733.10      689.58     56.12 o
 -10   2   1       12.06       35.84     21.76 o
  -9   2   1     6941.47     7113.63     84.19 o
  -8   2   1     1419.87     1466.84     33.59 o
  -7   2   1     2720.20     2841.06     35.62 o
  -6   2   1     4447.28     4355.68     42.31 o
  -5   2   1       56.95       63.68      6.80 o
  -4   2   1     1247.21     1191.19     21.48 o
  -3   2   1    10956.37    11065.79     91.03 o
  -2   2   1     1326.61     1318.33     13.48 o
  -1   2   1    14020.04    13958.72    128.53 o
   0   2   1    19618.83    19420.57    174.07 o
   1   2   1      119.63      101.10      4.17 o
   2   2   1     1565.23     1520.29     18.04 o
   3   2   1     3127.57     3250.39     29.59 o
   4   2   1      298.19      262.69      8.35 o
   5   2   1    10014.92     9987.60     81.77 o
   6   2   1     1138.48     1146.69     18.51 o
   7   2   1     4520.19     4382.22     99.33 o
   8   2   1     2632.89     2466.51     53.02 o
   9   2   1       13.03       -0.31     19.60 o
  10   2   1      511.88      414.44     29.71 o
  11   2   1     1387.64     1404.23     66.17 o
 -11   3   1     1486.22     1403.87     69.87 o
 -10   3   1      374.38      392.88     27.68 o
  -9   3   1      155.80      134.21     18.04 o
  -8   3   1      226.54      167.82     14.29 o
  -7   3   1      595.04      622.06     20.25 o
  -6   3   1     6766.79     6880.13     68.45 o
  -5   3   1     6536.81     6773.85     72.79 o
  -4   3   1       85.53       34.70      4.92 o
  -3   3   1    22065.94    23097.22    202.61 o
  -2   3   1      139.87      157.98      6.12 o
  -1   3   1      470.93      667.96     23.04 o
   0   3   1      511.51      484.40      9.64 o
   1   3   1    11610.90    11704.42    104.34 o
   2   3   1     7870.75     7693.78     61.97 o
   3   3   1    17861.59    17898.49    144.13 o
   4   3   1     1082.75     1037.75     15.54 o
   5   3   1      833.27      728.37     20.54 o
   6   3   1      137.87      132.42     10.83 o
   7   3   1     4089.44     4103.14     61.05 o
   8   3   1     2208.50     2092.79     71.29 o
   9   3   1      265.52      264.77     62.07 o
  10   3   1      441.79      378.91     45.02 o
  11   3   1     1929.41     1972.75     58.59 o
 -11   4   1      464.47      432.09     31.94 o
 -10   4   1     1476.30     1598.98     53.94 o
  -9   4   1      287.14      251.24     19.04 o
  -8   4   1     1632.17     1700.10     30.00 o
  -7   4   1     1729.30     1689.89     27.23 o
  -6   4   1     3534.82     3628.95     41.10 o
  -5   4   1      215.65      172.42      8.85 o
  -4   4   1      149.99      113.66      6.48 o
  -3   4   1     6550.20     6589.41     66.19 o
  -2   4   1     4130.18     4403.84     42.03 o
  -1   4   1     9058.07     9357.97    101.88 o
   0   4   1     9160.97     9097.13     90.55 o
   1   4   1    10522.56    10418.92     93.98 o
   2   4   1      228.92      288.90      9.47 o
   3   4   1     3703.51     3890.11     35.19 o
   4   4   1     6757.35     7017.85     59.18 o
   5   4   1     1813.33     1780.27     22.13 o
   6   4   1     2006.05     2092.04     28.56 o
   7   4   1      121.84      162.23     16.78 o
   8   4   1     1627.74     1580.17     40.31 o
   9   4   1       69.36       70.57     37.47 o
  10   4   1      949.91     1072.42     43.13 o
  11   4   1      405.58      431.98     32.65 o
 -11   5   1      640.57      613.89     32.87 o
 -10   5   1     1279.04     1309.03     71.26 o
  -9   5   1      223.76      242.36     21.69 o
  -8   5   1     1690.46     1599.69     32.46 o
  -7   5   1     3227.76     3047.95     40.42 o
  -6   5   1      776.77      780.50     27.53 o
  -5   5   1      596.75      562.47     14.59 o
  -4   5   1     4899.94     4937.26     52.61 o
  -3   5   1     1772.61     1597.12     19.35 o
  -2   5   1    13534.79    13279.06    130.72 o
  -1   5   1     4176.50     3857.33     38.67 o
   0   5   1     7525.72     7413.80     85.27 o
   1   5   1    16300.12    16349.34    170.11 o
   2   5   1      102.69       90.65      7.26 o
   3   5   1    13531.85    13731.93    151.47 o
   4   5   1     3674.78     3725.11     35.45 o
   5   5   1      626.77      584.72     21.97 o
   6   5   1     1800.52     1829.97     27.17 o
   7   5   1     2424.54     2345.84     56.90 o
   8   5   1       34.14       40.84     19.56 o
   9   5   1      254.81      261.11     25.88 o
  10   5   1       85.27      103.12     28.96 o
 -11   6   1     1058.81     1107.16     41.61 o
 -10   6   1      939.95      821.63     33.03 o
  -9   6   1       13.43        6.88     19.03 o
  -8   6   1      937.23      946.96     27.78 o
  -7   6   1      590.05      586.06     18.02 o
  -6   6   1        8.71       19.13     11.05 o
  -5   6   1    11413.16    11004.49    110.83 o
  -4   6   1     6564.87     6333.08     66.43 o
  -3   6   1      145.33      126.25      8.14 o
  -2   6   1     5665.27     5787.69     61.35 o
  -1   6   1     1309.88     1370.76     19.29 o
   0   6   1     2509.02     2386.53     30.10 o
   1   6   1    11336.70    10888.43    119.24 o
   2   6   1      536.82      555.16     15.32 o
   3   6   1     2955.26     2601.26     28.46 o
   4   6   1     3029.03     2917.74     30.12 o
   5   6   1       39.40       50.04      8.59 o
   6   6   1      240.56      249.32     14.28 o
   7   6   1      667.72      669.33     31.84 o
   8   6   1       55.16       75.66     20.62 o
   9   6   1     3213.65     3198.26     67.11 o
  10   6   1     1846.84     1820.45     55.37 o
 -11   7   1      170.57      115.47     27.12 o
 -10   7   1     2662.85     2676.66     55.33 o
  -9   7   1      230.97      225.92     22.95 o
  -8   7   1     4617.41     4599.49     61.21 o
  -7   7   1     3132.65     3132.59     45.10 o
  -6   7   1      101.91      129.36     13.45 o
  -5   7   1      108.40      108.18     10.75 o
  -4   7   1     3746.80     3850.01     40.05 o
  -3   7   1      419.23      484.13     18.57 o
  -2   7   1    18794.17    17348.93    171.36 o
  -1   7   1     9695.84     9711.32     90.57 o
   0   7   1     5048.41     5066.32     55.65 o
   1   7   1     2338.15     2306.82     44.60 o
   2   7   1     1252.85     1130.91     20.94 o
   3   7   1      523.97      557.58     15.27 o
   4   7   1     9552.74     9583.03     84.48 o
   5   7   1       43.10       22.10      8.72 o
   6   7   1    12571.54    12308.61    119.38 o
   7   7   1     1558.47     1597.56     39.73 o
   8   7   1       47.09       57.24     21.10 o
   9   7   1        0.09      -14.58     22.95 o
  10   7   1        5.56       80.84     26.82 o
 -11   8   1     1033.74     1035.79     40.10 o
 -10   8   1      390.43      369.92     28.80 o
  -9   8   1       57.56       78.13     22.30 o
  -8   8   1      183.99      157.92     23.91 o
  -7   8   1     1921.86     1963.58     40.94 o
  -6   8   1       40.55       87.71     13.73 o
  -5   8   1    16690.43    16712.77    166.45 o
  -4   8   1     1959.88     2103.84     26.86 o
  -3   8   1     3975.79     4076.31     69.15 o
  -2   8   1       23.85       59.16      9.01 o
  -1   8   1       21.32       39.25      7.85 o
   0   8   1     2636.13     2736.36     35.18 o
   1   8   1    13846.36    13130.54    132.60 o
   2   8   1      769.35      814.14     19.25 o
   3   8   1    11890.43    11565.08    107.39 o
   4   8   1       88.47       91.82     11.52 o
   5   8   1      580.63      553.68     16.41 o
   6   8   1        2.75       32.38     16.87 o
   7   8   1     1437.55     1426.34     39.28 o
   8   8   1       60.64       29.12     21.10 o
   9   8   1     6110.48     6249.91     93.54 o
  10   8   1       40.67       24.38     26.70 o
 -10   9   1     2251.31     2392.58     53.85 o
  -9   9   1       26.94       53.61     21.94 o
  -8   9   1     2661.53     2629.99     50.66 o
  -7   9   1      436.41      424.88     20.44 o
  -6   9   1       20.25       34.93     14.89 o
  -5   9   1      440.87      485.86     16.74 o
  -4   9   1     3373.11     3361.38     41.83 o
  -3   9   1      494.68      513.52     18.25 o
  -2   9   1    23819.96    22864.60    289.91 o
  -1   9   1      205.56      225.18     12.02 o
   0   9   1    13493.72    13898.86    140.69 o
   1   9   1     1051.09     1046.78     21.77 o
   2   9   1     1922.67     2003.08     39.22 o
   3   9   1     2947.63     3038.75     39.37 o
   4   9   1     8952.15     8863.59     86.28 o
   5   9   1      136.89      132.39     12.84 o
   6   9   1    10798.37    10557.02    131.60 o
   7   9   1      953.46      896.61     34.00 o
   8   9   1      488.81      553.61     32.57 o
   9   9   1       19.17       29.33     25.36 o
  10   9   1      217.58      219.51     30.44 o
 -10  10   1      755.72      698.82     34.99 o
  -9  10   1       26.39       32.81     22.91 o
  -8  10   1      152.36      173.82     22.51 o
  -7  10   1     1949.30     1895.15     47.82 o
  -6  10   1      477.36      517.08     22.76 o
  -5  10   1     6853.64     6906.34     94.44 o
  -4  10   1      579.02      588.43     18.70 o
  -3  10   1     3628.35     3755.43     69.29 o
  -2  10   1       13.70       32.37      9.70 o
  -1  10   1       62.54       83.41     10.89 o
   0  10   1      102.38       74.66      9.85 o
   1  10   1     6966.92     6537.92     72.99 o
   2  10   1      433.22      401.57     20.25 o
   3  10   1     4645.72     4549.49     55.57 o
   4  10   1     3369.79     3248.93     43.88 o
   5  10   1      146.20      169.18     17.61 o
   6  10   1       62.33      131.75     20.23 o
   7  10   1     3105.67     3139.37     57.65 o
   8  10   1       90.20       91.80     23.88 o
   9  10   1     5318.43     5463.21     87.54 o
  10  10   1      904.29      942.99     41.48 o
 -10  11   1      679.32      662.79     35.47 o
  -9  11   1      557.22      522.22     57.47 o
  -8  11   1     1543.98     1514.32     42.11 o
  -7  11   1     3390.32     3388.41     58.71 o
  -6  11   1     1724.36     1728.61     44.18 o
  -5  11   1      468.93      450.24     23.63 o
  -4  11   1     1510.98     1651.93     49.25 o
  -3  11   1      373.16      356.30     17.84 o
  -2  11   1     5341.77     5237.84     56.92 o
  -1  11   1     4615.55     4436.55     54.65 o
   0  11   1      499.49      419.04     14.97 o
   1  11   1     6330.47     6048.15     69.65 o
   2  11   1       14.39        1.49     16.10 o
   3  11   1     1472.89     1489.94     38.27 o
   4  11   1     2941.97     2899.50     43.24 o
   5  11   1      410.65      406.23     24.58 o
   6  11   1     4137.58     4243.47     79.77 o
   7  11   1     1759.05     1898.00     51.57 o
   8  11   1      402.84      401.49     29.72 o
   9  11   1      165.03      182.91     28.62 o
 -10  12   1     1345.81     1431.76     48.73 o
  -9  12   1      352.18      332.34     29.32 o
  -8  12   1      245.23      212.64     25.31 o
  -7  12   1     1143.82     1097.53     40.76 o
  -6  12   1      857.12      797.64     40.82 o
  -5  12   1     2187.93     2177.31     47.55 o
  -4  12   1     6338.89     6341.74     94.82 o
  -3  12   1      377.10      410.66     20.27 o
  -2  12   1     3629.99     3696.98     49.33 o
  -1  12   1     1301.60     1329.78     28.60 o
   0  12   1     1047.63      917.86     24.72 o
   1  12   1      167.82      156.53     13.06 o
   2  12   1      606.25      584.11     25.58 o
   3  12   1     2304.39     2264.77     75.96 o
   4  12   1     1264.32     1258.99     54.35 o
   5  12   1      354.19      352.03     22.31 o
   6  12   1       12.74        9.36     20.26 o
   7  12   1      919.57      942.42     37.55 o
   8  12   1      304.41      310.73     28.94 o
   9  12   1      268.20      305.10     32.37 o
  -9  13   1        7.82       11.81     27.37 o
  -8  13   1      351.63      318.63     33.45 o
  -7  13   1     1415.49     1487.69     59.04 o
  -6  13   1     1165.68     1186.55     63.96 o
  -5  13   1      472.04      478.16     27.27 o
  -4  13   1       27.47       15.33     18.86 o
  -3  13   1      411.57      381.55     19.05 o
  -2  13   1        0.90       30.16     13.73 o
  -1  13   1     2533.54     2462.54     39.66 o
   0  13   1      271.05      258.36     16.56 o
   1  13   1     3652.53     3658.29     57.31 o
   2  13   1     2802.60     2676.23     53.46 o
   3  13   1     4201.78     4067.90     70.44 o
   4  13   1      113.64      125.97     17.92 o
   5  13   1       99.05      116.65     23.16 o
   6  13   1        1.96        6.37     20.98 o
   7  13   1     2158.49     2111.58     51.17 o
   8  13   1      338.86      321.13     29.61 o
   9  13   1       87.50      109.94     33.07 o
  -9  14   1     1875.55     1986.48     63.38 o
  -8  14   1      642.63      721.28     41.43 o
  -7  14   1      313.05      342.89     48.87 o
  -6  14   1      332.46      367.16     36.43 o
  -5  14   1       75.22       23.11     47.43 o
  -4  14   1      744.73      742.22     31.76 o
  -3  14   1     1047.17     1031.09     51.86 o
  -2  14   1      105.88      100.66     15.88 o
  -1  14   1     2454.12     2419.01     40.84 o
   0  14   1     1700.56     1683.13     38.74 o
   1  14   1      932.93      985.27     31.83 o
   2  14   1       31.73       56.16     59.65 o
   3  14   1        1.02        0.36     19.88 o
   4  14   1      268.22      272.02     25.49 o
   5  14   1     2492.45     2480.66     65.36 o
   6  14   1     1094.20     1035.46     52.10 o
   7  14   1      255.88      316.93     35.23 o
   8  14   1      164.60      241.04     33.43 o
  -9  15   1       93.58      111.39     67.55 o
  -8  15   1      267.33      250.83     35.16 o
  -7  15   1      127.81      110.46     48.87 o
  -6  15   1     3569.69     3566.62     87.85 o
  -5  15   1      184.32      194.07     39.89 o
  -4  15   1     1493.54     1513.66     39.46 o
  -3  15   1      791.28      719.58     28.20 o
  -2  15   1       98.62      142.51     19.32 o
  -1  15   1      124.59      119.14     19.08 o
   0  15   1      757.19      718.45     31.49 o
   1  15   1       19.08       15.63     17.66 o
   2  15   1     9394.40     9232.23    160.83 o
   3  15   1      777.14      699.22     38.87 o
   4  15   1      338.51      329.50     32.77 o
   5  15   1      227.35      170.32     44.56 o
   6  15   1      173.00      229.97     48.15 o
   7  15   1       43.84       27.71     35.57 o
   8  15   1     1104.57     1096.42     61.64 o
  -8  16   1      502.86      444.67     47.13 o
  -7  16   1     1031.06     1140.50     79.05 o
  -6  16   1      255.20      254.40     48.15 o
  -5  16   1      225.91      227.27     33.72 o
  -4  16   1       19.21       39.56     22.53 o
  -3  16   1      992.10     1042.64     75.69 o
  -2  16   1      110.78       95.55     20.32 o
  -1  16   1     6545.96     6463.84     89.27 o
   0  16   1      148.53      163.55     24.08 o
   1  16   1      226.06      211.02     21.98 o
   2  16   1     1001.00     1106.72     42.59 o
   3  16   1      367.76      397.42     66.83 o
   4  16   1       38.59        0.72     28.46 o
   5  16   1     3123.17     2962.27    112.11 o
   6  16   1      581.76      490.84     58.21 o
   7  16   1      684.42      662.18     51.97 o
  -8  17   1      420.55      401.01     79.77 o
  -7  17   1      206.03      247.22     53.18 o
  -6  17   1     2952.07     2794.11    109.95 o
  -5  17   1      129.55      200.99     35.25 o
  -4  17   1     1280.98     1307.02     46.46 o
  -3  17   1      196.60      198.29     26.44 o
  -2  17   1      278.16      276.73     27.49 o
  -1  17   1      613.17      629.42     29.28 o
   0  17   1     2605.16     2664.41     52.68 o
   1  17   1      514.98      519.51     28.20 o
   2  17   1    10830.11    10614.52    154.16 o
   3  17   1      113.46      123.00     27.16 o
   4  17   1     1027.47     1055.47     51.80 o
   5  17   1       56.32       52.46     44.56 o
   6  17   1       35.14       21.56     46.71 o
   7  17   1      147.42      122.49     40.92 o
  -7  18   1      770.07      644.63     66.83 o
  -6  18   1      170.07      257.02     40.21 o
  -5  18   1       93.43       70.52     34.45 o
  -4  18   1      399.26      435.56     41.44 o
  -3  18   1     2638.43     2657.88     97.81 o
  -2  18   1      199.99      192.34     24.24 o
  -1  18   1     3691.80     3650.47     63.97 o
   0  18   1       27.48       54.40     22.40 o
   1  18   1      790.25      764.94     66.47 o
   2  18   1       17.82       53.07     26.36 o
   3  18   1     1571.88     1517.75     51.47 o
   4  18   1      120.35      128.27     29.41 o
   5  18   1     3245.17     3436.58    127.92 o
   6  18   1      269.21      328.42     58.93 o
  -6  19   1      804.44      792.34     53.18 o
  -5  19   1      551.43      593.26     48.29 o
  -4  19   1     1464.71     1478.14     66.71 o
  -3  19   1      770.97      756.87     38.96 o
  -2  19   1      198.18      215.97     26.00 o
  -1  19   1      396.44      399.98     28.87 o
   0  19   1     1328.94     1456.54     50.41 o
   1  19   1      763.91      635.00     37.39 o
   2  19   1     1559.73     1690.62     55.64 o
   3  19   1     1696.82     1793.20     57.57 o
   4  19   1      553.07      593.99    123.25 o
   5  19   1      382.63      306.14     60.37 o
   6  19   1      195.09      160.98     56.77 o
  -5  20   1      179.53      172.58     40.79 o
  -4  20   1       74.70       99.25     38.46 o
  -3  20   1     1162.44     1168.24     48.39 o
  -2  20   1       76.63       43.75     25.05 o
  -1  20   1     1063.08     1033.85     43.69 o
   0  20   1      947.25      949.13     38.52 o
   1  20   1      564.81      564.04     53.84 o
   2  20   1       78.18       93.56     30.12 o
   3  20   1       68.48       81.51     30.81 o
   4  20   1       73.87       14.31     38.26 o
   5  20   1      865.12      882.84     58.83 o
  -4  21   1      584.65      560.86     57.49 o
  -3  21   1      269.85      341.60     68.63 o
  -2  21   1      558.24      602.33     35.01 o
  -1  21   1       59.46       70.09     26.55 o
   0  21   1      337.65      331.63     30.70 o
   1  21   1       20.62       11.70     29.95 o
   2  21   1       20.34        3.79     33.49 o
   3  21   1     1203.67     1146.51     50.49 o
   4  21   1      274.30      341.42     47.37 o
  -3  22   1      116.90       66.54     41.08 o
  -2  22   1        1.38        7.49     31.32 o
  -1  22   1       19.29        1.36     27.06 o
   0  22   1      445.99      394.53     33.34 o
   1  22   1      133.96      200.77     68.84 o
   2  22   1       24.60       66.31     32.85 o
 -12   0   2     1113.09     1162.95     54.71 o
 -10   0   2     3592.19     3698.48     65.43 o
  -8   0   2      431.86      435.04     23.59 o
  -6   0   2      903.74      872.45     22.51 o
  -4   0   2    27549.93    29780.13    712.90 o
  -2   0   2    13737.94    15518.53    370.10 o
   0   0   2     2454.34     2974.89     31.97 o
   2   0   2    22596.46    22410.12    242.20 o
   4   0   2    28406.08    28258.76    350.67 o
   6   0   2      366.55      358.48     17.58 o
   8   0   2      225.39      222.69     31.51 o
  10   0   2     5446.80     5396.72    118.81 o
 -12   1   2      322.41      265.66     26.04 o
 -11   1   2      751.31      725.70     30.25 o
 -10   1   2       23.70      -11.82     15.68 o
  -9   1   2     1343.64     1338.79     28.06 o
  -8   1   2       59.32       83.83     11.39 o
  -7   1   2    11503.45    11796.99    112.11 o
  -6   1   2     1250.08     1249.46     17.29 o
  -5   1   2      188.27      179.14      8.94 o
  -4   1   2      908.21      857.76     39.17 o
  -3   1   2       66.04       95.05     16.89 o
  -2   1   2     5347.27     6165.30    151.64 o
  -1   1   2     2786.68     2457.46     19.99 o
   0   1   2     9832.98    10431.36     80.40 o
   1   1   2    27575.26    27770.97    223.85 o
   2   1   2     1544.76     1413.72     15.87 o
   3   1   2      265.07      268.86      8.78 o
   4   1   2     1485.45     1580.57     21.56 o
   5   1   2      784.51      737.62     17.24 o
   6   1   2        6.93       11.84      9.58 o
   7   1   2     6670.52     6831.11     89.77 o
   8   1   2      481.34      502.48     25.78 o
   9   1   2      830.75      773.10     32.72 o
  10   1   2      497.57      435.07     49.27 o
 -12   2   2      922.94      836.80     43.03 o
 -11   2   2       92.90       99.18     21.30 o
 -10   2   2     2805.41     2881.95     48.42 o
  -9   2   2     2273.75     2370.31     35.41 o
  -8   2   2       77.44      121.23     11.93 o
  -7   2   2      125.36      124.65     10.38 o
  -6   2   2     2568.10     2559.76     28.37 o
  -5   2   2     1501.38     1486.60     23.58 o
  -4   2   2    13778.45    13765.29    151.98 o
  -3   2   2     8374.92     9383.55    115.94 o
  -2   2   2      279.76      425.95     12.04 o
  -1   2   2     5478.41     5353.73     48.45 o
   0   2   2      129.47      174.15      6.20 o
   1   2   2     5509.24     5733.46     47.13 o
   2   2   2     7432.06     7117.08     65.94 o
   3   2   2      126.56      115.29      7.20 o
   4   2   2    18717.62    18636.99    146.61 o
   5   2   2     9295.16     9163.19     77.10 o
   6   2   2      235.39      251.18     11.93 o
   7   2   2      291.20      268.47     28.55 o
   8   2   2       37.60       30.99     19.47 o
   9   2   2      841.84      811.04     68.06 o
  10   2   2     2037.91     2102.14     51.62 o
 -12   3   2      687.78      630.87     30.96 o
 -11   3   2      440.98      446.32     29.24 o
 -10   3   2      581.05      506.59     22.77 o
  -9   3   2     1444.33     1394.44     34.32 o
  -8   3   2     2664.97     2621.25     35.14 o
  -7   3   2     9305.49     9563.49    100.82 o
  -6   3   2     9001.89     9457.39     81.21 o
  -5   3   2     3380.53     3510.97     32.70 o
  -4   3   2    10784.34    11326.39    141.65 o
  -3   3   2       62.26      101.45      7.72 o
  -2   3   2     8325.99     8078.69     67.02 o
  -1   3   2    28513.29    29663.26    284.07 o
   0   3   2     3278.12     3731.95     33.92 o
   1   3   2     8535.36     8230.01     66.14 o
   2   3   2     9289.46     8803.41     71.35 o
   3   3   2     5559.19     5718.19     67.54 o
   4   3   2       27.89       26.85      7.49 o
   5   3   2     1260.05     1268.52     20.19 o
   6   3   2      104.10      108.08     12.53 o
   7   3   2     3934.55     3906.79     87.12 o
   8   3   2     1954.68     2097.65     51.70 o
   9   3   2      870.10      884.46     47.20 o
  10   3   2      767.77      710.94     45.91 o
 -11   4   2       96.09       71.19     23.24 o
 -10   4   2     1460.77     1452.43     42.63 o
  -9   4   2     2517.26     2449.78     36.53 o
  -8   4   2     1923.94     1860.88     29.44 o
  -7   4   2       26.07       46.75     11.05 o
  -6   4   2      167.47      161.39      9.03 o
  -5   4   2      867.42      786.72     14.38 o
  -4   4   2     4070.87     4180.42     48.98 o
  -3   4   2     6749.31     6912.74     68.44 o
  -2   4   2    12830.69    13494.99    111.73 o
  -1   4   2     3453.77     3203.73     32.89 o
   0   4   2      961.92      852.50     12.88 o
   1   4   2    13372.04    13164.18    118.56 o
   2   4   2     3169.43     3009.43     30.95 o
   3   4   2      269.52      276.05      9.78 o
   4   4   2     1462.52     1400.89     19.82 o
   5   4   2    10054.10    10262.47     85.97 o
   6   4   2      532.04      520.84     17.82 o
   7   4   2      588.13      557.60     33.82 o
   8   4   2      815.54      739.98     34.42 o
   9   4   2     2064.38     1979.57     73.10 o
  10   4   2      535.88      566.09     33.60 o
 -11   5   2     2432.02     2428.73     52.49 o
 -10   5   2     2029.86     1969.77     52.07 o
  -9   5   2      529.50      538.72     21.50 o
  -8   5   2      809.29      840.39     22.73 o
  -7   5   2       90.82       96.10     12.13 o
  -6   5   2     2106.37     2169.25     33.32 o
  -5   5   2     4513.79     4562.05     55.40 o
  -4   5   2       52.15       79.72      6.75 o
  -3   5   2    13913.97    14608.58    203.10 o
  -2   5   2     7032.67     6720.33     63.05 o
  -1   5   2     5319.97     5620.11     58.88 o
   0   5   2     3120.42     3315.29     37.82 o
   1   5   2     1662.19     1664.31     29.40 o
   2   5   2     4300.06     4217.17     51.15 o
   3   5   2     1762.14     1435.46     20.46 o
   4   5   2      780.64      789.42     16.52 o
   5   5   2     3248.51     3206.89     34.78 o
   6   5   2     1921.25     1825.66     33.84 o
   7   5   2      121.06      176.87     20.84 o
   8   5   2      338.12      404.31     27.13 o
   9   5   2      555.21      566.15     35.04 o
  10   5   2       21.80       50.23     29.31 o
 -11   6   2      452.87      494.19     29.96 o
 -10   6   2      219.27      196.60     23.35 o
  -9   6   2      439.11      429.81     21.03 o
  -8   6   2     5077.24     5258.72     70.33 o
  -7   6   2     2259.77     2231.39     34.86 o
  -6   6   2     5977.76     6183.01     69.23 o
  -5   6   2     8022.86     8075.63     82.26 o
  -4   6   2       78.67       93.01      8.09 o
  -3   6   2       51.10       62.30      7.81 o
  -2   6   2     5951.21     5941.55     57.38 o
  -1   6   2      346.87      401.84     15.37 o
   0   6   2    16535.17    16241.56    178.48 o
   1   6   2     4565.48     4198.72     52.79 o
   2   6   2     1511.77     1425.27     23.32 o
   3   6   2     3523.43     3406.57     36.01 o
   4   6   2      657.95      675.56     16.92 o
   5   6   2     1938.39     1932.69     27.44 o
   6   6   2     4557.04     4490.13     68.85 o
   7   6   2       44.34       26.25     19.19 o
   8   6   2     5939.31     6101.28     89.18 o
   9   6   2     2508.32     2576.68     62.48 o
  10   6   2       13.93       11.87     29.32 o
 -11   7   2     3403.29     3474.40     68.28 o
 -10   7   2      386.43      383.79     29.04 o
  -9   7   2     2128.06     2033.78     38.89 o
  -8   7   2     1209.63     1158.24     32.22 o
  -7   7   2      801.53      809.88     23.61 o
  -6   7   2      364.50      357.35     15.89 o
  -5   7   2     5173.22     5300.74     57.89 o
  -4   7   2      168.74      202.67     11.33 o
  -3   7   2    13963.82    13315.06    133.26 o
  -2   7   2     3859.82     3784.43     40.03 o
  -1   7   2      478.59      489.99     13.99 o
   0   7   2      497.40      445.58     17.01 o
   1   7   2       12.08       -4.15      8.25 o
   2   7   2      143.89      130.80     11.61 o
   3   7   2     5844.96     5646.78     57.67 o
   4   7   2      428.64      418.30     13.77 o
   5   7   2     4264.54     4107.47     44.42 o
   6   7   2     3307.90     3151.88     47.16 o
   7   7   2      160.08      156.99     26.23 o
   8   7   2        3.52        3.50     21.85 o
   9   7   2      582.88      632.47     47.09 o
  10   7   2        1.00       11.34     29.95 o
 -11   8   2       71.39       70.93     25.57 o
 -10   8   2       17.88       38.04     22.41 o
  -9   8   2       72.17       94.76     20.62 o
  -8   8   2     4246.52     4231.85     81.16 o
  -7   8   2       13.77       -9.28     13.30 o
  -6   8   2     1310.73     1352.21     41.49 o
  -5   8   2      171.94      165.67     11.45 o
  -4   8   2       49.60       69.17      8.23 o
  -3   8   2      317.62      391.31     13.39 o
  -2   8   2     6323.29     6073.47     60.59 o
  -1   8   2       22.67       20.76      7.89 o
   0   8   2    17315.41    16015.24    160.08 o
   1   8   2       17.95       19.67     10.37 o
   2   8   2      375.71      395.45     17.27 o
   3   8   2      328.51      326.60     13.17 o
   4   8   2      119.02      104.44     10.86 o
   5   8   2      422.93      451.74     17.11 o
   6   8   2     6004.06     5835.77     82.56 o
   7   8   2        0.23        4.58     19.82 o
   8   8   2     4491.66     4653.51     76.18 o
   9   8   2       24.04        6.03     36.59 o
  10   8   2        9.53       21.34     30.73 o
 -11   9   2     2868.03     2812.50     60.07 o
 -10   9   2      203.07      192.02     25.40 o
  -9   9   2      136.49      111.06     21.85 o
  -8   9   2      462.94      459.31     24.48 o
  -7   9   2      518.69      492.65     20.40 o
  -6   9   2      415.13      433.46     19.45 o
  -5   9   2     2931.00     2907.80     43.09 o
  -4   9   2     1004.75     1044.48     20.68 o
  -3   9   2    14887.66    14272.32    144.37 o
  -2   9   2      611.78      579.14     15.92 o
  -1   9   2      240.98      258.37     11.43 o
   0   9   2      959.07     1028.51     22.12 o
   1   9   2       51.19       47.28     11.30 o
   2   9   2     1330.89     1189.10     27.26 o
   3   9   2     9443.15     9093.79    101.69 o
   4   9   2       48.57       37.02     11.60 o
   5   9   2     3019.15     3089.90     41.32 o
   6   9   2      710.76      648.42     28.02 o
   7   9   2       23.58       34.60     20.97 o
   8   9   2       53.49       88.39     31.53 o
   9   9   2     1456.00     1430.04     60.37 o
 -10  10   2      147.13       78.08     25.32 o
  -9  10   2       35.69       59.58     21.76 o
  -8  10   2     3018.86     2990.03     54.44 o
  -7  10   2      724.60      734.40     26.62 o
  -6  10   2     5104.56     5144.69     81.11 o
  -5  10   2     3826.06     3677.74     52.79 o
  -4  10   2       13.92       36.22     10.01 o
  -3  10   2      754.97      782.06     19.68 o
  -2  10   2     2904.70     2902.26     45.26 o
  -1  10   2       18.00       22.69     10.35 o
   0  10   2    14024.11    13486.94    138.32 o
   1  10   2     4767.81     4451.48     65.91 o
   2  10   2     1667.69     1605.26     38.23 o
   3  10   2     2162.33     2089.89     34.07 o
   4  10   2      255.66      251.59     16.08 o
   5  10   2      794.73      794.70     25.81 o
   6  10   2     5347.78     5384.60     79.68 o
   7  10   2       25.23       40.12     21.65 o
   8  10   2     4249.76     4308.64    122.92 o
   9  10   2     1747.90     1768.58     52.49 o
 -10  11   2      924.66      957.59     38.31 o
  -9  11   2      815.78      766.25     33.22 o
  -8  11   2     1483.05     1497.33     41.22 o
  -7  11   2       28.28       32.91     25.38 o
  -6  11   2     1647.69     1656.49     52.28 o
  -5  11   2     2707.84     2599.86     52.69 o
  -4  11   2       78.30       85.44     14.35 o
  -3  11   2     5777.08     5726.00     70.73 o
  -2  11   2     5218.87     5035.56     56.56 o
  -1  11   2      719.92      687.71     21.04 o
   0  11   2     1692.62     1704.36     36.82 o
   1  11   2       53.15       59.14     13.40 o
   2  11   2       67.11       61.47     16.71 o
   3  11   2     4613.67     4582.04     62.01 o
   4  11   2      510.94      537.22     20.50 o
   5  11   2     2595.16     2567.63     43.98 o
   6  11   2     1353.57     1393.97     40.68 o
   7  11   2       51.94       89.79     23.61 o
   8  11   2       53.51       -3.68     24.76 o
   9  11   2     1215.25     1313.74     54.21 o
 -10  12   2      595.38      621.71     34.81 o
  -9  12   2      503.08      556.76     43.98 o
  -8  12   2      756.96      710.11     37.37 o
  -7  12   2      657.01      708.65     40.05 o
  -6  12   2     1995.25     1944.09     62.52 o
  -5  12   2     1283.93     1355.27     38.79 o
  -4  12   2      855.05      896.30     28.73 o
  -3  12   2      290.52      315.31     15.03 o
  -2  12   2     1329.99     1355.62     26.30 o
  -1  12   2       60.63      101.23     13.44 o
   0  12   2     1156.43     1101.78     24.80 o
   1  12   2     4210.38     3994.43     64.21 o
   2  12   2     1919.76     1828.18     43.43 o
   3  12   2      699.57      691.09     30.77 o
   4  12   2     2447.20     2401.28     40.18 o
   5  12   2     2353.07     2372.45     43.32 o
   6  12   2      486.94      517.79     33.09 o
   7  12   2        6.13       19.67     23.17 o
   8  12   2      319.15      386.12     66.28 o
   9  12   2     1825.22     1969.25     72.46 o
 -10  13   2      513.45      567.27     42.96 o
  -9  13   2     1113.58     1167.40     50.30 o
  -8  13   2      619.59      659.36     38.51 o
  -7  13   2     3428.84     3485.22     84.01 o
  -6  13   2      807.00      781.47     41.41 o
  -5  13   2     1198.38     1252.08     79.05 o
  -4  13   2      604.63      520.11     23.09 o
  -3  13   2      632.67      635.31     21.72 o
  -2  13   2     3696.13     3564.22     49.90 o
  -1  13   2     2028.37     1929.46     35.06 o
   0  13   2       12.40       47.70     14.63 o
   1  13   2     7723.78     7680.80    134.92 o
   2  13   2     1884.36     1841.98     45.20 o
   3  13   2     1474.36     1456.97     42.42 o
   4  13   2       54.31       61.34     18.14 o
   5  13   2      442.60      411.09     25.51 o
   6  13   2     1344.50     1272.26     66.97 o
   7  13   2      864.84      857.61     41.72 o
   8  13   2      149.01      113.56     31.50 o
  -9  14   2     1587.55     1622.28     58.43 o
  -8  14   2       73.31       51.50     29.72 o
  -7  14   2        9.37       29.66     30.36 o
  -6  14   2      698.64      617.80     39.16 o
  -5  14   2      275.75      308.17     63.15 o
  -4  14   2     5870.56     5794.68     79.94 o
  -3  14   2     1099.52     1005.90     29.07 o
  -2  14   2      382.03      418.65     20.01 o
  -1  14   2     2398.15     2260.70     39.81 o
   0  14   2      119.36      158.62     18.81 o
   1  14   2      121.27      157.15     26.14 o
   2  14   2     1651.11     1632.24     54.10 o
   3  14   2      576.41      532.62     37.01 o
   4  14   2     2507.65     2428.03     81.57 o
   5  14   2     1062.81     1072.85     52.46 o
   6  14   2       83.41      102.26     27.61 o
   7  14   2       49.79       43.79     28.51 o
   8  14   2       28.02       11.50     30.76 o
  -9  15   2      447.07      480.41     41.75 o
  -8  15   2      101.09       89.49     36.74 o
  -7  15   2     3805.57     3916.95    124.33 o
  -6  15   2     1908.19     1887.42     62.79 o
  -5  15   2      362.70      313.82     37.83 o
  -4  15   2      405.18      381.27     24.04 o
  -3  15   2       84.94       95.63     17.34 o
  -2  15   2       91.46       89.95     19.09 o
  -1  15   2     2678.38     2703.92     52.90 o
   0  15   2      202.91      182.09     20.37 o
   1  15   2     2844.35     2781.54     59.20 o
   2  15   2     1765.47     1637.08     56.15 o
   3  15   2       39.52       14.85     26.88 o
   4  15   2      267.11      244.30     33.02 o
   5  15   2      320.72      291.05     50.31 o
   6  15   2        4.36       11.19     34.15 o
   7  15   2     2008.97     2151.92     77.23 o
  -8  16   2      137.80       75.86     38.16 o
  -7  16   2      729.65      727.89     65.40 o
  -6  16   2      305.22      307.60     31.14 o
  -5  16   2      183.89      159.12     26.84 o
  -4  16   2     4562.56     4609.63     80.90 o
  -3  16   2      399.95      384.04     24.70 o
  -2  16   2     1260.67     1239.01     38.17 o
  -1  16   2       62.08       96.38     26.22 o
   0  16   2       43.47       58.72     19.62 o
   1  16   2      258.71      243.05     26.48 o
   2  16   2     2824.54     2930.30    107.80 o
   3  16   2      464.46      360.41     35.82 o
   4  16   2     5382.61     5647.41    116.11 o
   5  16   2      320.81      326.27     53.18 o
   6  16   2        5.89       10.50     35.69 o
   7  16   2      219.16      269.41     44.92 o
  -8  17   2      145.75      115.70     52.46 o
  -7  17   2     2682.52     2757.60     83.70 o
  -6  17   2      117.93      131.11     34.45 o
  -5  17   2      280.45      288.70     52.10 o
  -4  17   2       83.19       45.17     30.90 o
  -3  17   2      733.14      677.59     41.15 o
  -2  17   2      100.44       74.00     21.39 o
  -1  17   2     3301.76     3273.19     63.90 o
   0  17   2      212.31      208.41     23.32 o
   1  17   2     2693.68     2784.87     65.02 o
   2  17   2       14.75       38.32     24.80 o
   3  17   2      163.20      138.00     40.24 o
   4  17   2       22.08       36.65     32.27 o
   5  17   2      170.11      160.26     49.59 o
   6  17   2       64.09        5.46     37.23 o
  -7  18   2       40.87       55.73     36.78 o
  -6  18   2      208.92      292.61     40.06 o
  -5  18   2       19.15       36.75     44.92 o
  -4  18   2     1780.36     1812.21     68.24 o
  -3  18   2      584.69      589.36     30.66 o
  -2  18   2     1015.03     1079.08     37.74 o
  -1  18   2        9.85        9.71     21.46 o
   0  18   2        7.73        6.11     21.31 o
   1  18   2      148.05      201.65     28.65 o
   2  18   2     1082.54     1163.51     52.51 o
   3  18   2        5.51       41.83     27.76 o
   4  18   2     2616.22     2569.02     94.50 o
   5  18   2      818.69      697.09     67.55 o
   6  18   2      318.31      276.26     44.92 o
  -6  19   2      860.79      849.46    103.49 o
  -5  19   2      254.30      264.49     39.99 o
  -4  19   2      259.34      211.23     38.34 o
  -3  19   2      550.60      541.48     31.39 o
  -2  19   2       37.20       43.89     23.67 o
  -1  19   2     1281.43     1319.32     43.92 o
   0  19   2        5.54       27.10     26.56 o
   1  19   2      870.48      870.80     41.70 o
   2  19   2     1314.09     1380.99     66.80 o
   3  19   2      204.00      180.58     32.02 o
   4  19   2      123.42      170.32     54.62 o
   5  19   2      494.42      378.73     63.96 o
  -5  20   2       21.94       -7.86     37.14 o
  -4  20   2      570.92      685.01     64.32 o
  -3  20   2     1382.83     1443.31     56.37 o
  -2  20   2      477.31      509.83     34.45 o
  -1  20   2     1041.78      989.36     38.86 o
   0  20   2      641.74      617.69     57.51 o
   1  20   2       16.98        4.63     28.48 o
   2  20   2      217.08      233.69     33.22 o
   3  20   2       13.49       70.11     31.06 o
   4  20   2      581.03      624.82     55.34 o
  -4  21   2      470.21      433.00     66.83 o
  -3  21   2      765.35      738.74     52.58 o
  -2  21   2      215.79      223.33     29.63 o
  -1  21   2      329.15      332.94     31.33 o
   0  21   2      150.48      121.02     32.41 o
   1  21   2      425.99      390.67     37.44 o
   2  21   2      646.14      642.79     42.23 o
   3  21   2      933.61      827.76     46.66 o
  -3  22   2       23.33       36.27     39.87 o
  -2  22   2      567.97      572.00     40.35 o
  -1  22   2      190.57      212.36     30.87 o
   0  22   2     1327.91     1418.08     80.92 o
   1  22   2      454.02      467.04     40.97 o
   2  22   2      337.13      310.46     72.58 o
 -11   0   3      319.61      339.15     61.80 o
  -9   0   3     2092.96     2083.06     49.73 o
  -7   0   3     2372.09     2505.18     41.54 o
  -5   0   3    10965.05    10990.31    280.27 o
  -3   0   3      657.75      726.55     38.09 o
  -1   0   3    19805.70    20523.43    219.85 o
   1   0   3    24850.87    25359.41    273.34 o
   3   0   3    10230.29     9851.94    129.99 o
   5   0   3     2104.43     2152.74     38.56 o
   7   0   3      311.64      316.35     32.42 o
   9   0   3     2987.61     3086.42     85.37 o
 -12   1   3      101.98       76.38     21.50 o
 -11   1   3       43.66       48.11     25.10 o
 -10   1   3     1667.57     1640.67     41.40 o
  -9   1   3        2.69       11.37     11.47 o
  -8   1   3     5834.23     5937.01     59.79 o
  -7   1   3     1146.42     1206.02     25.52 o
  -6   1   3      879.95      851.68     28.14 o
  -5   1   3        1.42       -7.10     17.61 o
  -4   1   3     3582.76     3942.28     79.52 o
  -3   1   3       20.37       18.68     15.81 o
  -2   1   3    16881.70    17814.51    146.82 o
  -1   1   3      113.95      119.80      5.60 o
   0   1   3     1214.11     1331.67     14.20 o
   1   1   3      602.73      575.88     13.61 o
   2   1   3      406.90      384.37     11.06 o
   3   1   3       83.16       80.51      9.52 o
   4   1   3    10506.81    10259.31     90.06 o
   5   1   3      483.92      498.53     13.92 o
   6   1   3     9496.06     9481.35    100.30 o
   7   1   3      188.65      163.28     20.76 o
   8   1   3      185.40      182.35     23.60 o
   9   1   3      198.29      180.22     33.19 o
  10   1   3       16.89       21.30     26.68 o
 -12   2   3      354.99      317.43     24.48 o
 -11   2   3     1013.21      987.88     42.28 o
 -10   2   3     1487.15     1489.40     29.34 o
  -9   2   3       25.14       62.19     15.54 o
  -8   2   3      536.03      454.42     24.75 o
  -7   2   3     2793.98     2837.99     31.09 o
  -6   2   3      631.03      724.11     23.11 o
  -5   2   3    18218.99    19312.25    248.03 o
  -4   2   3    17398.23    18309.04    443.41 o
  -3   2   3      187.45      149.00     10.22 o
  -2   2   3     2619.08     2812.08     24.84 o
  -1   2   3      145.21      151.83      6.22 o
   0   2   3      967.73      832.80     12.24 o
   1   2   3     8784.03     8509.71     87.55 o
   2   2   3     1429.09     1428.66     19.16 o
   3   2   3    10168.96    10199.48    103.46 o
   4   2   3     4090.23     3977.71     41.14 o
   5   2   3     1236.58     1207.56     22.04 o
   6   2   3     1487.40     1317.20     34.29 o
   7   2   3      481.81      460.25     25.17 o
   8   2   3       19.40        8.72     21.23 o
   9   2   3     2456.99     2560.53     55.59 o
  10   2   3     1304.66     1314.77     49.48 o
 -12   3   3      361.65      338.14     28.46 o
 -11   3   3      675.14      686.66     37.55 o
 -10   3   3     2097.18     2081.37     34.10 o
  -9   3   3       76.10       50.18     15.37 o
  -8   3   3     4927.76     4770.22     55.70 o
  -7   3   3     8515.54     8773.16     82.38 o
  -6   3   3     1796.32     1870.17     29.41 o
  -5   3   3        9.30       91.58     13.96 o
  -4   3   3     1245.83     1111.19     20.47 o
  -3   3   3       62.94       68.24      7.36 o
  -2   3   3     8458.56     8332.78     82.37 o
  -1   3   3    27943.50    28830.45    251.79 o
   0   3   3     4073.05     4070.91     35.44 o
   1   3   3     1391.20     1453.19     25.97 o
   2   3   3      848.21      813.80     15.63 o
   3   3   3     7393.63     7276.68     72.05 o
   4   3   3     6251.57     6240.15     59.41 o
   5   3   3      813.54      779.61     20.96 o
   6   3   3     2694.51     2708.73     46.52 o
   7   3   3     6672.83     6884.24    106.88 o
   8   3   3      581.07      566.90     29.29 o
   9   3   3      257.26      227.96     28.36 o
  10   3   3      229.54      164.95     29.67 o
 -12   4   3      121.17      158.37     26.38 o
 -11   4   3     1673.54     1700.87     42.09 o
 -10   4   3     1282.37     1335.04     31.49 o
  -9   4   3     1497.17     1554.70     27.82 o
  -8   4   3     4176.82     4168.26     51.07 o
  -7   4   3     3513.84     3503.61     37.95 o
  -6   4   3      142.03      196.35      8.35 o
  -5   4   3     7066.54     7368.71     95.91 o
  -4   4   3    14422.80    15311.40    147.13 o
  -3   4   3     7834.13     8094.15     68.20 o
  -2   4   3      523.37      570.97     11.29 o
  -1   4   3    15352.60    16068.71    157.32 o
   0   4   3    27298.30    27674.44    226.22 o
   1   4   3    14572.40    14609.90    138.95 o
   2   4   3      331.13      316.27      9.57 o
   3   4   3     5229.15     5008.63     48.54 o
   4   4   3     5342.25     5270.18     52.19 o
   5   4   3     2565.05     2519.00     35.00 o
   6   4   3       50.72       43.24     15.87 o
   7   4   3     2209.95     2310.59     54.77 o
   8   4   3      344.38      353.18     30.22 o
   9   4   3     1667.21     1660.15     47.58 o
  10   4   3      430.09      475.25     34.45 o
 -12   5   3     1455.15     1376.21    117.86 o
 -11   5   3     1369.62     1329.08     40.13 o
 -10   5   3     1272.00     1166.79     30.81 o
  -9   5   3      287.19      331.75     16.18 o
  -8   5   3      471.87      486.69     24.24 o
  -7   5   3     4665.00     4745.64     55.36 o
  -6   5   3     7196.29     7352.76     78.36 o
  -5   5   3     4044.38     4086.14     49.38 o
  -4   5   3     7257.09     7798.09    101.76 o
  -3   5   3     1208.97     1104.99     14.75 o
  -2   5   3     9532.79     9850.05     91.89 o
  -1   5   3     1138.90     1035.75     30.06 o
   0   5   3     4634.13     4303.99     43.82 o
   1   5   3       85.06       67.90      7.32 o
   2   5   3     7934.19     7326.74     66.68 o
   3   5   3     4132.64     3689.75     41.81 o
   4   5   3     1332.46     1304.39     23.18 o
   5   5   3       89.79       60.78     12.09 o
   6   5   3     1015.93      986.09     30.03 o
   7   5   3     2512.41     2555.59     52.16 o
   8   5   3     3162.71     3240.69     68.31 o
   9   5   3        0.85        3.89     27.57 o
  10   5   3     1638.69     1735.31     51.89 o
 -11   6   3      696.68      708.13     30.61 o
 -10   6   3      466.53      429.10     21.83 o
  -9   6   3     4242.02     4207.73     55.56 o
  -8   6   3     1374.68     1349.46     27.89 o
  -7   6   3     2334.85     2309.07     33.99 o
  -6   6   3     3488.81     3506.14     50.57 o
  -5   6   3       39.12       58.64      9.56 o
  -4   6   3     2489.41     2412.30     35.16 o
  -3   6   3    12162.85    12159.67    110.72 o
  -2   6   3      311.51      424.80     10.43 o
  -1   6   3    21363.79    20660.87    202.39 o
   0   6   3     6976.14     6448.41     62.58 o
   1   6   3       53.02       27.53      7.83 o
   2   6   3      657.79      730.30     16.31 o
   3   6   3        5.88       14.65      9.59 o
   4   6   3      134.92      133.90     11.15 o
   5   6   3     6004.00     5746.08     62.78 o
   6   6   3     1013.03      969.39     28.86 o
   7   6   3     2955.41     2902.95     56.17 o
   8   6   3     1174.87     1260.43     60.83 o
   9   6   3       33.95       22.41     28.29 o
  10   6   3       46.22       33.30     36.31 o
 -11   7   3      442.53      411.54     28.28 o
 -10   7   3       69.57       67.56     20.73 o
  -9   7   3     1370.45     1309.93     33.43 o
  -8   7   3      126.44      132.71     16.36 o
  -7   7   3       82.55      105.59     13.01 o
  -6   7   3     6080.52     6137.05     74.70 o
  -5   7   3      799.07      792.99     19.21 o
  -4   7   3     3209.02     3118.14     41.27 o
  -3   7   3     5022.30     5304.74     53.13 o
  -2   7   3      885.32      974.95     24.26 o
  -1   7   3       10.07       50.26      9.59 o
   0   7   3    10118.79     9993.34    133.87 o
   1   7   3      135.75      117.35     10.19 o
   2   7   3    17245.12    16865.91    152.90 o
   3   7   3     5102.26     5186.06     55.53 o
   4   7   3      191.29      190.03     13.17 o
   5   7   3     2183.13     2174.85     34.27 o
   6   7   3       78.81       91.55     17.35 o
   7   7   3       97.61      108.04     22.28 o
   8   7   3     3483.73     3527.63     85.68 o
   9   7   3      281.89      275.98     33.60 o
 -11   8   3      257.28      231.90     26.23 o
 -10   8   3       96.12      101.05     21.78 o
  -9   8   3     6183.59     6272.46     76.80 o
  -8   8   3       59.86       70.23     15.05 o
  -7   8   3       91.81      104.70     14.68 o
  -6   8   3       34.60       39.78     12.51 o
  -5   8   3     2963.38     2946.93     41.26 o
  -4   8   3      204.75      181.30     10.93 o
  -3   8   3     6020.40     6157.38     61.36 o
  -2   8   3      618.14      642.81     16.26 o
  -1   8   3    15374.74    14855.53    149.17 o
   0   8   3      801.92      885.26     36.10 o
   1   8   3      180.88      179.56     11.81 o
   2   8   3      200.93      177.10     11.62 o
   3   8   3       52.11       71.89     11.13 o
   4   8   3       25.05       28.75     11.64 o
   5   8   3     3225.70     3264.00     43.21 o
   6   8   3      790.58      750.18     29.85 o
   7   8   3      886.14      912.51     34.80 o
   8   8   3      334.07      425.23     30.53 o
   9   8   3       37.79       44.30     29.93 o
 -11   9   3       83.62       97.00     25.46 o
 -10   9   3       14.91       31.43     21.91 o
  -9   9   3      474.31      517.73     28.42 o
  -8   9   3      781.34      747.75     24.40 o
  -7   9   3      722.43      715.45     25.27 o
  -6   9   3     5951.42     6049.15     89.03 o
  -5   9   3      998.72     1013.30     24.48 o
  -4   9   3      854.81      837.28     19.21 o
  -3   9   3      109.75      128.19     10.24 o
  -2   9   3       43.02       28.67      9.11 o
  -1   9   3      438.55      442.85     14.97 o
   0   9   3     3676.97     3495.73     49.37 o
   1   9   3       12.31       18.62     11.64 o
   2   9   3     9723.95     9277.59    115.29 o
   3   9   3      851.32      782.98     27.06 o
   4   9   3       89.35       61.75     13.06 o
   5   9   3      131.44      129.80     15.25 o
   6   9   3       53.01       41.86     20.22 o
   7   9   3      461.84      482.56     29.63 o
   8   9   3     1727.74     1751.19     50.36 o
   9   9   3       11.99       43.95     31.28 o
 -11  10   3       42.22       43.36     25.88 o
 -10  10   3      163.47      221.86     25.68 o
  -9  10   3     2825.05     2835.15     54.38 o
  -8  10   3      843.96      840.83     27.63 o
  -7  10   3      421.81      386.73     23.78 o
  -6  10   3      258.90      283.66     21.24 o
  -5  10   3      625.68      619.95     29.04 o
  -4  10   3     3905.01     4060.60     51.21 o
  -3  10   3     4301.77     4255.76     47.57 o
  -2  10   3      168.28      242.02     12.43 o
  -1  10   3     6658.32     6488.96     72.93 o
   0  10   3     4910.78     4994.49     65.97 o
   1  10   3      194.16      183.63     17.74 o
   2  10   3      356.68      374.63     16.72 o
   3  10   3       46.28       42.64     13.20 o
   4  10   3      257.74      256.65     16.10 o
   5  10   3     3081.46     3130.22     49.14 o
   6  10   3      252.78      250.31     24.07 o
   7  10   3     1076.90     1035.23     38.96 o
   8  10   3      797.87      790.32     42.43 o
   9  10   3       36.61       20.37     43.76 o
 -10  11   3      790.16      769.35     34.68 o
  -9  11   3       92.27      132.24     47.26 o
  -8  11   3      184.91      195.28     30.03 o
  -7  11   3      595.63      597.20     34.86 o
  -6  11   3     4679.09     4696.00    107.98 o
  -5  11   3     1124.18     1042.19     28.23 o
  -4  11   3     1934.87     1864.95     29.71 o
  -3  11   3     2733.41     2616.58     56.03 o
  -2  11   3       71.41       90.69     11.44 o
  -1  11   3      830.01      865.53     23.83 o
   0  11   3     3636.63     3586.24     52.70 o
   1  11   3      185.41      182.65     16.20 o
   2  11   3     2552.35     2515.53    105.25 o
   3  11   3     4683.74     4605.81     58.40 o
   4  11   3     2139.79     2162.47     35.82 o
   5  11   3      158.69      156.32     19.22 o
   6  11   3       42.92       41.04     21.55 o
   7  11   3      856.86      796.62     40.05 o
   8  11   3     1801.09     1769.24     59.05 o
 -10  12   3      329.69      357.45     35.87 o
  -9  12   3     2035.26     2115.36     75.46 o
  -8  12   3     2522.95     2526.58     69.58 o
  -7  12   3     1618.99     1627.79     55.46 o
  -6  12   3     2036.55     2093.56    101.69 o
  -5  12   3     2480.43     2433.62     51.34 o
  -4  12   3     1723.09     1700.69     30.10 o
  -3  12   3     3111.07     3097.75     44.40 o
  -2  12   3        5.00       43.20     13.08 o
  -1  12   3     2267.18     2360.28     38.18 o
   0  12   3     9069.91     8742.18    123.27 o
   1  12   3     3375.67     3333.36     73.17 o
   2  12   3      231.19      225.11     26.65 o
   3  12   3     3949.36     3884.39     59.08 o
   4  12   3      332.99      362.01     20.50 o
   5  12   3     2048.66     2049.38     46.16 o
   6  12   3      758.24      702.14     37.04 o
   7  12   3      619.27      619.06     38.00 o
   8  12   3     1135.62     1230.42     55.03 o
 -10  13   3     1006.66      991.14     47.39 o
  -9  13   3       96.22      129.47     31.58 o
  -8  13   3     2608.21     2615.03     97.74 o
  -7  13   3      585.62      574.00     38.13 o
  -6  13   3      398.47      381.08     33.25 o
  -5  13   3      213.13      301.18     24.75 o
  -4  13   3     4115.94     4212.16     56.37 o
  -3  13   3     1425.74     1525.43     32.55 o
  -2  13   3     3187.67     3104.42     45.83 o
  -1  13   3     1097.84     1056.52     36.86 o
   0  13   3     1623.98     1588.85     41.33 o
   1  13   3     1278.09     1228.92     46.72 o
   2  13   3     1599.23     1714.04    106.00 o
   3  13   3     6491.13     6566.82     99.70 o
   4  13   3     2675.95     2675.52     49.81 o
   5  13   3      137.25      170.97     22.77 o
   6  13   3     2273.18     2286.32     60.58 o
   7  13   3      484.24      515.48     37.73 o
   8  13   3      250.83      328.46     37.16 o
  -9  14   3       20.88       46.76     31.12 o
  -8  14   3      588.37      684.88     43.84 o
  -7  14   3     3095.00     3180.61     80.83 o
  -6  14   3      325.74      287.87     26.79 o
  -5  14   3     8051.75     8218.28    123.69 o
  -4  14   3     1984.63     1981.87     38.33 o
  -3  14   3     1252.22     1266.97     32.28 o
  -2  14   3      659.66      602.48     22.57 o
  -1  14   3      514.71      510.55     21.77 o
   0  14   3      764.56      774.68     32.41 o
   1  14   3     3812.53     3831.15     83.85 o
   2  14   3       99.44       65.78     26.88 o
   3  14   3     3220.22     3232.57     63.88 o
   4  14   3      873.19      827.78     44.20 o
   5  14   3     1261.05     1233.44     40.85 o
   6  14   3      125.29      138.09     29.63 o
   7  14   3      821.64      949.50     82.79 o
  -9  15   3        2.15       15.40     31.62 o
  -8  15   3     3055.29     2962.49     81.73 o
  -7  15   3      865.31      860.29     41.18 o
  -6  15   3       55.49       16.23     24.29 o
  -5  15   3       16.45       45.51     23.42 o
  -4  15   3     2921.04     2766.49     47.03 o
  -3  15   3       78.11       38.85     16.60 o
  -2  15   3     5949.28     5986.18     83.25 o
  -1  15   3      781.10      740.17     28.81 o
   0  15   3       37.51       11.37     21.41 o
   1  15   3       85.03       95.74     27.38 o
   2  15   3       34.30        1.44     43.12 o
   3  15   3      280.99      271.86     26.63 o
   4  15   3     2066.75     2075.79     66.79 o
   5  15   3       96.32       56.76     39.89 o
   6  15   3     3489.38     3418.02    143.37 o
   7  15   3      552.29      541.22     40.10 o
  -8  16   3      220.66      252.32     33.00 o
  -7  16   3      814.18      815.14     40.20 o
  -6  16   3      134.05       89.42     27.05 o
  -5  16   3     5031.13     4979.99     88.59 o
  -4  16   3       70.10       54.10     21.32 o
  -3  16   3        6.64      -17.06     18.46 o
  -2  16   3        0.32       19.79     18.72 o
  -1  16   3      390.64      371.49     24.74 o
   0  16   3      112.85      109.56     24.14 o
   1  16   3     3414.49     3422.85    116.22 o
   2  16   3      546.04      579.39     40.38 o
   3  16   3      970.93     1007.16     41.03 o
   4  16   3      601.42      577.45     73.30 o
   5  16   3       12.26       12.50     34.07 o
   6  16   3      143.84      150.33     39.09 o
   7  16   3      192.04      314.77     72.58 o
  -8  17   3      545.43      560.55     62.52 o
  -7  17   3      103.66      106.60     55.34 o
  -6  17   3       89.71      146.73     49.59 o
  -5  17   3      267.38      239.77     34.28 o
  -4  17   3       67.66       99.32     34.93 o
  -3  17   3       22.42       15.23     20.52 o
  -2  17   3     3259.89     3206.70     58.72 o
  -1  17   3       10.70       -5.01     20.57 o
   0  17   3      504.97      447.95     32.00 o
   1  17   3      145.96      159.32     27.30 o
   2  17   3      206.56      196.94     34.00 o
   3  17   3      732.67      757.82     46.75 o
   4  17   3     2736.80     2787.65    122.53 o
   5  17   3      196.15      186.55     40.62 o
   6  17   3      797.52      801.19     55.76 o
  -7  18   3      308.03      335.55     42.17 o
  -6  18   3      250.13      337.49     40.28 o
  -5  18   3     1012.51      945.88     63.96 o
  -4  18   3      353.51      325.19     84.44 o
  -3  18   3        9.44       -9.43     21.83 o
  -2  18   3       52.42       48.62     22.11 o
  -1  18   3        3.68        1.24     25.17 o
   0  18   3      524.14      523.32     40.52 o
   1  18   3     1338.58     1345.41    126.17 o
   2  18   3       43.08       39.20     27.89 o
   3  18   3      671.57      644.27    103.13 o
   4  18   3      313.76      347.35     42.54 o
   5  18   3       14.70       26.59     38.57 o
  -6  19   3      190.58      235.93     40.57 o
  -5  19   3      204.71      185.09     38.58 o
  -4  19   3        6.63       -6.35     33.72 o
  -3  19   3       33.29       63.25     28.58 o
  -2  19   3     1310.10     1369.38     44.99 o
  -1  19   3      905.09      927.05     42.50 o
   0  19   3      211.51      214.01     31.03 o
   1  19   3      172.25      184.41     30.95 o
   2  19   3       98.48       77.73     29.80 o
   3  19   3      241.01      221.06     39.83 o
   4  19   3       64.74       67.55     53.18 o
  -5  20   3      629.93      671.41     50.28 o
  -4  20   3     1393.81     1485.66     68.46 o
  -3  20   3      615.76      606.80     52.28 o
  -2  20   3      287.97      291.34     29.22 o
  -1  20   3      760.96      692.28     40.82 o
   0  20   3      462.70      503.29     37.63 o
   1  20   3      853.54      813.26     43.39 o
   2  20   3      235.93      245.33     34.63 o
   3  20   3      793.18      821.22     45.25 o
   4  20   3      394.80      496.59     68.27 o
  -4  21   3      469.27      534.66     79.41 o
  -3  21   3       38.22       26.30     32.28 o
  -2  21   3      567.90      603.03     35.60 o
  -1  21   3      877.06      899.15     45.88 o
   0  21   3     1501.94     1416.35     64.22 o
   1  21   3      394.76      365.06     37.92 o
   2  21   3     1424.25     1436.82     56.78 o
  -2  22   3       37.80       73.60     42.88 o
  -1  22   3     1965.72     2139.49     66.98 o
   0  22   3      190.51      172.90     38.72 o
 -12   0   4       23.42      -15.50     26.39 o
 -10   0   4     1733.48     1748.25     38.10 o
  -8   0   4      425.76      503.05     56.05 o
  -6   0   4     8475.65     8988.87    239.31 o
  -4   0   4     4991.54     5452.40    145.89 o
  -2   0   4     2554.64     2855.14     34.50 o
   0   0   4    13651.34    12785.45    142.06 o
   2   0   4       30.51       13.40      9.68 o
   4   0   4     3289.04     3294.08     57.37 o
   6   0   4     5218.44     5136.54     83.54 o
   8   0   4     1547.54     1562.85     64.10 o
 -12   1   4       18.60       16.14     18.73 o
 -11   1   4     1977.22     1912.78     44.19 o
 -10   1   4      554.52      539.55     16.93 o
  -9   1   4      119.97      136.77     15.69 o
  -8   1   4       12.98       20.15     23.03 o
  -7   1   4     4818.61     4902.63    107.73 o
  -6   1   4     2684.14     2818.44     70.12 o
  -5   1   4     2955.88     2840.47     65.04 o
  -4   1   4       74.73       73.30     20.84 o
  -3   1   4    24134.37    25579.68    250.69 o
  -2   1   4     1939.31     2114.51     19.24 o
  -1   1   4     3088.04     3103.61     29.65 o
   0   1   4      140.24      204.92      7.82 o
   1   1   4     7333.60     7660.60     67.89 o
   2   1   4      311.20      280.37      9.58 o
   3   1   4    10274.32     9943.16     82.91 o
   4   1   4      115.11      113.18     11.83 o
   5   1   4      453.90      466.75     18.91 o
   6   1   4      955.25      885.83     27.70 o
   7   1   4      213.90      222.26     28.84 o
   8   1   4        7.36      -23.65     23.65 o
   9   1   4       71.28       97.48     27.41 o
 -12   2   4       77.91       79.16     19.79 o
 -11   2   4       15.06        9.89     14.93 o
 -10   2   4      112.85       77.67     13.11 o
  -9   2   4      505.98      533.85     17.52 o
  -8   2   4     3344.17     3338.87     55.09 o
  -7   2   4      302.96      337.40     12.24 o
  -6   2   4     4201.01     4236.81     92.99 o
  -5   2   4      704.21      765.34     35.05 o
  -4   2   4       90.16      117.30      7.54 o
  -3   2   4     3102.09     3319.06     33.00 o
  -2   2   4     7109.59     7554.47     68.71 o
  -1   2   4      260.89      235.61      8.08 o
   0   2   4    14887.03    14722.24    117.89 o
   1   2   4     4356.84     4428.89     42.27 o
   2   2   4        0.58       15.55      7.73 o
   3   2   4       12.26       34.26      8.81 o
   4   2   4       14.05        4.15     12.81 o
   5   2   4     2914.95     2743.08     37.67 o
   6   2   4     4220.86     4277.07     58.02 o
   7   2   4        3.50      -11.13     20.49 o
   8   2   4     1968.78     1984.72     49.62 o
   9   2   4      746.65      703.35     36.15 o
 -12   3   4     1194.12     1270.43     40.63 o
 -11   3   4     2840.06     2760.78     43.81 o
 -10   3   4      723.21      732.14     21.35 o
  -9   3   4     1877.09     1983.66     31.11 o
  -8   3   4      762.34      751.88     38.24 o
  -7   3   4     1524.68     1573.68     33.33 o
  -6   3   4     8697.73     8816.32    110.26 o
  -5   3   4     9032.54     9140.07    115.26 o
  -4   3   4     3270.53     3604.33     60.69 o
  -3   3   4    11972.38    12402.27    110.86 o
  -2   3   4     5238.49     5089.77     53.08 o
  -1   3   4     5314.41     5773.73     55.19 o
   0   3   4     5860.77     6531.49     54.47 o
   1   3   4     5043.95     5146.00     52.18 o
   2   3   4    12221.16    11903.54    102.30 o
   3   3   4    11087.13    11052.51    148.05 o
   4   3   4      760.70      763.70     22.57 o
   5   3   4     5513.51     5458.90     65.60 o
   6   3   4     1333.71     1269.40     35.31 o
   7   3   4      492.10      502.88     28.16 o
   8   3   4      252.30      233.65     35.99 o
   9   3   4     1774.68     1705.89     59.28 o
 -12   4   4     1376.62     1375.16     40.14 o
 -11   4   4      156.31      170.31     20.91 o
 -10   4   4     2800.90     2815.77     49.88 o
  -9   4   4     1247.23     1278.75     26.02 o
  -8   4   4     3343.22     3423.59     48.71 o
  -7   4   4       52.75       86.31     14.30 o
  -6   4   4     7957.70     8371.42    104.04 o
  -5   4   4     6408.54     6849.31    180.26 o
  -4   4   4     7375.66     7694.79     96.55 o
  -3   4   4     3629.96     3938.02     38.67 o
  -2   4   4     3271.25     3307.72     37.68 o
  -1   4   4      367.60      379.93     10.25 o
   0   4   4    10320.34    10329.36     99.65 o
   1   4   4     6380.36     6162.98     56.98 o
   2   4   4    10045.75     9946.46    115.44 o
   3   4   4     1949.15     1959.18     26.76 o
   4   4   4     6067.49     5775.50     62.02 o
   5   4   4     4488.23     4471.19     61.04 o
   6   4   4     3505.27     3537.54     57.37 o
   7   4   4       20.87        6.75     29.20 o
   8   4   4     2111.18     2291.45     52.71 o
   9   4   4     1553.80     1556.67     49.47 o
 -12   5   4      173.57      233.08     25.05 o
 -11   5   4     1207.78     1260.11     55.80 o
 -10   5   4     1215.05     1265.42     37.26 o
  -9   5   4     3745.22     3710.25     48.15 o
  -8   5   4     1387.48     1403.36     25.66 o
  -7   5   4    12186.00    12250.53    125.10 o
  -6   5   4     6945.63     7111.69     93.69 o
  -5   5   4     6138.84     6607.80     75.42 o
  -4   5   4     1018.95     1165.90     16.59 o
  -3   5   4     2090.06     2081.75     24.22 o
  -2   5   4    13245.33    13780.20    136.75 o
  -1   5   4    20854.39    20593.24    183.26 o
   0   5   4       96.89       92.27      7.62 o
   1   5   4    13288.63    12709.05    109.90 o
   2   5   4     9566.98     9435.45     93.31 o
   3   5   4     4764.51     4571.30     46.94 o
   4   5   4      650.87      618.39     18.52 o
   5   5   4     5823.16     5775.57     64.32 o
   6   5   4      815.95      878.22     30.79 o
   7   5   4     5142.04     5223.28     90.69 o
   8   5   4      185.63      203.82     31.08 o
   9   5   4     1549.13     1599.12     76.76 o
 -11   6   4       50.36       62.74     18.52 o
 -10   6   4     3221.51     3329.87     49.26 o
  -9   6   4     1710.49     1665.88     31.40 o
  -8   6   4     4336.19     4349.17     84.79 o
  -7   6   4       35.45       80.12     10.76 o
  -6   6   4      644.92      652.00     18.36 o
  -5   6   4     2179.28     2334.50     45.66 o
  -4   6   4    15781.35    16163.16    134.61 o
  -3   6   4     1834.56     1959.68     22.52 o
  -2   6   4     2953.68     2966.81     37.03 o
  -1   6   4     1728.36     1703.01     25.56 o
   0   6   4      321.76      313.83     19.74 o
   1   6   4     1262.36     1303.40     18.94 o
   2   6   4    11516.19    11064.86     91.55 o
   3   6   4       26.54       21.98      9.80 o
   4   6   4    10718.20     9983.97    191.16 o
   5   6   4     2462.81     2453.74     37.39 o
   6   6   4      411.48      439.52     26.31 o
   7   6   4       53.54       49.45     27.81 o
   8   6   4      912.61      946.05     75.62 o
   9   6   4      876.70      879.90     62.52 o
 -11   7   4      112.06      148.64     23.24 o
 -10   7   4        2.88        7.29     16.23 o
  -9   7   4     1991.26     1913.24     34.86 o
  -8   7   4      732.75      722.35     22.27 o
  -7   7   4    11464.18    11653.72    132.49 o
  -6   7   4       40.16       65.33     15.91 o
  -5   7   4       24.37       45.41     11.87 o
  -4   7   4       69.57      117.28      9.50 o
  -3   7   4     1291.22     1361.29     19.11 o
  -2   7   4     5315.71     5518.05     60.79 o
  -1   7   4     4898.32     4305.63     53.20 o
   0   7   4       91.57       88.99     10.25 o
   1   7   4    21412.99    21122.65    178.82 o
   2   7   4     1719.82     1759.61     25.48 o
   3   7   4     1089.87     1096.89     23.80 o
   4   7   4        4.90       -0.05     12.23 o
   5   7   4      583.56      530.46     20.27 o
   6   7   4      205.19      184.69     22.57 o
   7   7   4     2867.57     2948.44     67.42 o
   8   7   4      205.66      191.84     31.07 o
   9   7   4      613.43      683.75     50.31 o
 -11   8   4       11.46       23.70     22.32 o
 -10   8   4     1742.79     1772.86     37.28 o
  -9   8   4        2.26       16.58     19.41 o
  -8   8   4      111.69      141.43     15.41 o
  -7   8   4       18.67       37.34     15.58 o
  -6   8   4      505.80      527.13     21.54 o
  -5   8   4     1333.97     1310.16     22.69 o
  -4   8   4     8783.86     8801.43     84.05 o
  -3   8   4      212.83      262.87     14.17 o
  -2   8   4      998.61     1059.05     24.28 o
  -1   8   4      836.92      857.24     27.04 o
   0   8   4      782.84      672.20     46.14 o
   1   8   4       37.18       67.20     11.39 o
   2   8   4     4707.98     4624.60     47.89 o
   3   8   4       48.06       76.68     12.33 o
   4   8   4     5786.24     5808.65     64.44 o
   5   8   4        6.24       -2.27     14.39 o
   6   8   4      630.42      698.48     30.97 o
   7   8   4       40.32       46.00     23.89 o
   8   8   4       93.38       79.05     36.65 o
   9   8   4        4.35       14.80     36.33 o
 -11   9   4      440.90      423.49     28.70 o
 -10   9   4      101.47      156.09     22.78 o
  -9   9   4      101.28      110.13     17.64 o
  -8   9   4      150.87      146.17     18.54 o
  -7   9   4     3450.25     3436.78     59.58 o
  -6   9   4      463.55      494.23     28.58 o
  -5   9   4      666.58      620.75     18.03 o
  -4   9   4      186.89      208.78     11.31 o
  -3   9   4     2695.15     2556.07     32.99 o
  -2   9   4     2659.59     2620.39     36.65 o
  -1   9   4     5045.88     4955.63     64.70 o
   0   9   4      523.23      491.44     22.33 o
   1   9   4     5580.58     5600.19     65.32 o
   2   9   4      221.50      202.53     12.15 o
   3   9   4     2678.76     2557.52     53.99 o
   4   9   4       20.41       26.11     13.76 o
   5   9   4       63.29       30.83     17.10 o
   6   9   4        6.34       14.30     26.12 o
   7   9   4     1553.81     1637.47     54.27 o
   8   9   4       14.65        6.16     29.60 o
 -11  10   4        2.80       53.94     46.23 o
 -10  10   4      920.75      920.56     42.39 o
  -9  10   4      147.81      109.75     25.54 o
  -8  10   4       90.97      100.49     20.68 o
  -7  10   4      482.65      496.69     25.21 o
  -6  10   4        4.84       11.45     13.97 o
  -5  10   4     1079.62     1056.21     28.23 o
  -4  10   4     3874.99     3839.03     44.42 o
  -3  10   4     1778.52     1752.35     27.51 o
  -2  10   4     1435.88     1455.12     35.20 o
  -1  10   4       47.27      102.86     22.61 o
   0  10   4      368.76      376.16     21.10 o
   1  10   4      670.14      646.43     22.95 o
   2  10   4      358.18      365.73     17.67 o
   3  10   4       22.88       -5.79     12.75 o
   4  10   4     1842.76     1874.22     34.28 o
   5  10   4     1709.13     1665.51     69.49 o
   6  10   4       45.43       22.11     24.49 o
   7  10   4        5.56       -1.66     26.86 o
   8  10   4        4.50      -10.82     29.52 o
 -10  11   4     1735.01     1633.87     67.85 o
  -9  11   4      132.89      181.19     27.87 o
  -8  11   4     1211.86     1229.41     49.03 o
  -7  11   4     1343.51     1270.97     38.34 o
  -6  11   4     2868.21     2858.98     67.63 o
  -5  11   4     1168.68     1139.49     35.68 o
  -4  11   4      185.88      182.86     12.94 o
  -3  11   4      572.35      577.98     24.00 o
  -2  11   4     3785.04     3822.40     45.84 o
  -1  11   4     4905.78     4982.39     77.63 o
   0  11   4      143.77      149.05     18.59 o
   1  11   4     1159.49     1150.39     58.99 o
   2  11   4     5605.57     5589.48     90.04 o
   3  11   4      101.84       78.44     17.19 o
   4  11   4      570.85      553.89     23.34 o
   5  11   4      197.73      194.12     23.28 o
   6  11   4      300.46      327.61     31.50 o
   7  11   4     1230.55     1244.54     71.35 o
   8  11   4      264.46      278.51     42.59 o
 -10  12   4     1040.38     1012.34     47.28 o
  -9  12   4      338.74      388.25     33.41 o
  -8  12   4      317.63      375.95     34.01 o
  -7  12   4       35.04       33.60     20.53 o
  -6  12   4      645.77      670.57     33.72 o
  -5  12   4     4232.53     4324.42     96.45 o
  -4  12   4     3191.97     3049.57     46.67 o
  -3  12   4      608.69      604.54     20.67 o
  -2  12   4     4311.60     4222.93     56.08 o
  -1  12   4     2310.15     2360.98     48.62 o
   0  12   4     3691.82     3679.94     64.68 o
   1  12   4     3638.09     3771.02    102.05 o
   2  12   4     1587.35     1713.67     55.09 o
   3  12   4      221.24      249.56     19.89 o
   4  12   4     1168.28     1123.61     32.72 o
   5  12   4     1849.10     1949.32     46.81 o
   6  12   4     1002.37     1045.21     44.53 o
   7  12   4      197.05      194.27     32.54 o
   8  12   4      507.95      428.58     40.10 o
 -10  13   4      100.27      123.54     32.03 o
  -9  13   4     1229.97     1260.70     55.68 o
  -8  13   4      413.79      521.29     38.65 o
  -7  13   4      529.19      511.91     29.34 o
  -6  13   4     1260.68     1292.18     59.78 o
  -5  13   4     3445.05     3557.33     66.24 o
  -4  13   4       48.35       38.41     14.70 o
  -3  13   4     7246.19     7160.64     83.41 o
  -2  13   4     4791.78     4729.97     73.07 o
  -1  13   4     4590.13     4674.44     77.36 o
   0  13   4       41.54       78.87     24.33 o
   1  13   4     3492.07     3311.97    134.39 o
   2  13   4     6002.37     5900.29    113.82 o
   3  13   4     4824.68     4844.30     82.00 o
   4  13   4      248.52      286.02     21.67 o
   5  13   4     1805.67     1859.23     47.37 o
   6  13   4      843.08      923.12     87.99 o
   7  13   4     1259.76     1309.94     78.56 o
  -9  14   4      748.69      746.18     67.03 o
  -8  14   4     2202.70     2201.76     68.55 o
  -7  14   4       22.64       55.45     24.26 o
  -6  14   4     5128.07     5280.40     99.03 o
  -5  14   4     2014.75     2009.89     68.64 o
  -4  14   4      472.79      500.27     22.21 o
  -3  14   4       32.38       31.08     21.22 o
  -2  14   4     7421.37     7395.99     87.30 o
  -1  14   4      566.09      589.76     30.22 o
   0  14   4     2936.92     2965.07     72.62 o
   1  14   4      410.51      406.48     34.00 o
   2  14   4     1822.65     1826.52     85.52 o
   3  14   4      152.64      179.96     25.53 o
   4  14   4      850.56      870.44     46.96 o
   5  14   4      864.53      934.85     55.63 o
   6  14   4     3259.87     3366.35     76.73 o
   7  14   4       68.33       61.57     31.97 o
  -9  15   4      498.35      531.15     46.71 o
  -8  15   4      170.05      153.77     36.42 o
  -7  15   4       60.23       39.37     45.36 o
  -6  15   4       36.05       52.47     24.84 o
  -5  15   4     5576.08     5564.06    200.79 o
  -4  15   4        6.50       24.39     19.82 o
  -3  15   4     7820.72     7734.07     91.52 o
  -2  15   4      792.28      700.75     32.96 o
  -1  15   4       28.47       24.30     21.93 o
   0  15   4      358.16      377.05     36.36 o
   1  15   4       21.87       -8.53     26.50 o
   2  15   4       30.63       62.24     29.46 o
   3  15   4     5784.81     5718.69    167.77 o
   4  15   4      244.04      262.52     30.61 o
   5  15   4     2975.48     2991.76     86.96 o
   6  15   4      229.29      276.20     34.78 o
  -8  16   4     1780.89     1939.22     71.90 o
  -7  16   4      116.88      141.51     38.60 o
  -6  16   4     2532.96     2546.38     62.17 o
  -5  16   4      175.29      191.31     27.46 o
  -4  16   4       13.94       28.71     21.17 o
  -3  16   4      146.22      131.18     21.52 o
  -2  16   4      208.17      211.01     29.75 o
  -1  16   4      171.90      236.38     27.49 o
   0  16   4     5267.59     5180.83     89.98 o
   1  16   4       13.14       25.58     40.24 o
   2  16   4      561.16      488.38     82.64 o
   3  16   4      291.08      339.76     30.69 o
   4  16   4       10.81       16.94     32.79 o
   5  16   4       84.18      114.47     61.09 o
   6  16   4     2407.99     2473.63     94.86 o
  -8  17   4       23.09       21.82     38.85 o
  -7  17   4       88.82       70.63     29.73 o
  -6  17   4      225.67      185.64     30.47 o
  -5  17   4      430.90      453.48     57.49 o
  -4  17   4       41.05       60.71     26.01 o
  -3  17   4     1108.39     1219.46     40.33 o
  -2  17   4      155.35      166.52     27.19 o
  -1  17   4       12.78       65.89     25.31 o
   0  17   4       58.77       81.27     26.18 o
   1  17   4      146.28      185.27     33.65 o
   2  17   4      168.38      174.74     35.29 o
   3  17   4     2783.43     2780.44     80.54 o
   4  17   4      172.08      201.81     32.61 o
   5  17   4      408.68      369.74     45.22 o
  -7  18   4       38.86       44.56     50.31 o
  -6  18   4      572.15      520.12    102.77 o
  -5  18   4      781.01      846.63     71.15 o
  -4  18   4       46.78       23.49     27.11 o
  -3  18   4     1132.25     1056.22     72.54 o
  -2  18   4        1.07       42.58     26.41 o
  -1  18   4       25.42       19.40     26.35 o
   0  18   4     1230.19     1311.18     49.62 o
   1  18   4      147.04      152.79     29.59 o
   2  18   4        0.63       28.79     33.43 o
   3  18   4       28.13       60.96     35.25 o
   4  18   4       76.27       85.60     52.46 o
   5  18   4      143.96      186.83     42.54 o
  -6  19   4      880.37      865.29     58.57 o
  -5  19   4      582.66      500.27     43.69 o
  -4  19   4      296.47      318.83     33.86 o
  -3  19   4      669.18      610.28     45.43 o
  -2  19   4     1689.84     1713.07     56.61 o
  -1  19   4       92.38      130.74     29.69 o
   0  19   4       29.15       27.18     28.77 o
   1  19   4       10.66      -20.72     35.04 o
   2  19   4     1255.97     1190.18     49.58 o
   3  19   4      607.61      578.23     49.26 o
   4  19   4      113.86       97.02     56.05 o
  -5  20   4      675.83      654.65     49.29 o
  -4  20   4       87.75      132.18     33.27 o
  -3  20   4        6.29       34.42     30.53 o
  -2  20   4       97.59      119.95     39.48 o
  -1  20   4      180.19      144.87     32.31 o
   0  20   4      630.70      608.48     40.73 o
   1  20   4      282.78      301.20     55.58 o
   2  20   4      253.74      285.78     37.04 o
   3  20   4       14.87       -2.00     39.26 o
  -4  21   4        3.91       30.06     32.59 o
  -3  21   4      969.65      957.43    119.66 o
  -2  21   4      538.17      569.28     52.16 o
  -1  21   4      840.60      876.83     45.98 o
   0  21   4        2.03       22.60     31.46 o
   1  21   4     2255.97     2290.03    112.57 o
   2  21   4      745.25      846.57     88.39 o
 -11   0   5      335.99      358.57     20.87 o
  -9   0   5     6979.61     7113.20    217.03 o
  -7   0   5      781.83      880.35     71.15 o
  -5   0   5     2375.62     2411.07     81.93 o
  -3   0   5     9180.50     9423.00    121.05 o
  -1   0   5    12787.08    12544.17    139.87 o
   1   0   5     4189.63     3719.15     50.55 o
   3   0   5      556.96      520.64     20.03 o
   5   0   5    10854.48    10648.10    149.26 o
   7   0   5     1440.89     1411.30    131.15 o
   9   0   5      307.24      390.23     62.52 o
 -12   1   5     2802.80     2702.36     37.68 o
 -11   1   5       15.60       30.59     13.40 o
 -10   1   5      134.79       86.82     14.51 o
  -9   1   5      675.63      612.99     34.50 o
  -8   1   5      140.54      207.81     45.63 o
  -7   1   5     1046.13     1071.00     96.30 o
  -6   1   5     8813.01     9278.48    173.03 o
  -5   1   5      118.39      161.60     19.29 o
  -4   1   5     9984.63    10801.88    121.42 o
  -3   1   5       51.79       82.17      6.04 o
  -2   1   5      857.24      911.49     14.51 o
  -1   1   5     3516.24     3788.65     36.46 o
   0   1   5     1480.19     1284.02     18.53 o
   1   1   5     1321.96     1274.55     18.45 o
   2   1   5     8737.15     8374.48     71.14 o
   3   1   5       85.52       92.70      9.87 o
   4   1   5      147.99      152.98     14.31 o
   5   1   5      312.53      333.45     20.62 o
   6   1   5      108.56      113.32     21.78 o
   7   1   5      457.20      408.12     29.15 o
   8   1   5     3221.89     3202.84     63.92 o
   9   1   5        3.81       29.49     36.33 o
 -12   2   5     1427.06     1403.17     65.66 o
 -11   2   5      929.54      836.04     23.11 o
 -10   2   5     1612.58     1563.13     31.88 o
  -9   2   5     4488.65     4617.54    111.58 o
  -8   2   5       29.26       40.47     17.00 o
  -7   2   5      926.68     1040.60     68.27 o
  -6   2   5       33.52      106.03     21.49 o
  -5   2   5       25.32       71.51     16.85 o
  -4   2   5     6993.95     7023.00     71.43 o
  -3   2   5    17252.04    18167.30    163.07 o
  -2   2   5      187.45      166.76      7.66 o
  -1   2   5     5364.75     5511.27     49.99 o
   0   2   5     1244.68     1071.97     17.48 o
   1   2   5       18.49       46.07      7.58 o
   2   2   5      393.37      341.62     11.82 o
   3   2   5       19.94        7.23      8.86 o
   4   2   5    11246.79    11070.03    107.48 o
   5   2   5     8793.17     8759.93     89.84 o
   6   2   5     1154.83     1177.61     56.25 o
   7   2   5     1171.75     1186.81     44.08 o
   8   2   5      532.99      519.37     34.04 o
   9   2   5       80.67       93.07     38.11 o
 -12   3   5     1940.71     1868.81    103.52 o
 -11   3   5      444.21      392.47     17.12 o
 -10   3   5      601.77      596.07     30.09 o
  -9   3   5      429.51      426.29     21.20 o
  -8   3   5      813.96      858.10     48.27 o
  -7   3   5     4669.11     4650.62     68.97 o
  -6   3   5     5315.65     5280.28     83.19 o
  -5   3   5      245.51      319.50     15.53 o
  -4   3   5     6532.02     6708.57     57.01 o
  -3   3   5     7248.22     8005.65     73.14 o
  -2   3   5      951.61      959.66     15.62 o
  -1   3   5     1817.95     1700.55     26.51 o
   0   3   5     6976.71     7032.82     68.10 o
   1   3   5     6322.32     6419.82     64.43 o
   2   3   5     6574.93     6419.55     60.74 o
   3   3   5      708.38      702.00     17.98 o
   4   3   5     1161.36     1080.06     28.08 o
   5   3   5      132.20      134.67     16.03 o
   6   3   5      473.78      444.08     35.16 o
   7   3   5     3646.60     3830.68     71.68 o
   8   3   5     2583.94     2750.22     68.68 o
   9   3   5      130.01      130.07     61.09 o
 -12   4   5      844.83      800.05     52.38 o
 -11   4   5      877.58      946.35     25.02 o
 -10   4   5     1540.85     1557.53     37.45 o
  -9   4   5     1887.86     1820.00     41.84 o
  -8   4   5      724.80      741.55     26.96 o
  -7   4   5     1969.69     1959.73     38.26 o
  -6   4   5      232.18      278.32     23.36 o
  -5   4   5     4574.08     5079.80    200.86 o
  -4   4   5     9441.06     9545.42     96.20 o
  -3   4   5     2653.90     2539.19     30.38 o
  -2   4   5     1736.73     1855.41     25.72 o
  -1   4   5    15331.49    15673.44    141.69 o
   0   4   5     7392.22     7053.27     68.59 o
   1   4   5     8172.60     8518.15     82.67 o
   2   4   5      415.63      359.78     12.99 o
   3   4   5     3413.89     3379.33     41.76 o
   4   4   5    10877.93    10714.89    114.29 o
   5   4   5     4420.80     4350.22     58.15 o
   6   4   5      605.07      628.77     33.69 o
   7   4   5     1601.54     1549.70     46.30 o
   8   4   5      466.65      494.86     37.60 o
   9   4   5      827.75      945.32     56.38 o
 -12   5   5       88.63       68.98     22.64 o
 -11   5   5     2193.89     2075.62     49.39 o
 -10   5   5     2789.28     2734.03     40.42 o
  -9   5   5       23.95       46.02     14.25 o
  -8   5   5     1641.07     1660.93     39.05 o
  -7   5   5      976.23     1081.52     40.48 o
  -6   5   5      979.09      928.50     43.84 o
  -5   5   5       50.72       68.70      8.42 o
  -4   5   5     1830.63     1824.29     25.21 o
  -3   5   5     4099.84     4298.71     43.77 o
  -2   5   5     8770.16     8592.64     88.97 o
  -1   5   5      600.48      621.85     15.61 o
   0   5   5     2037.88     1881.26     26.28 o
   1   5   5      827.25      823.86     16.60 o
   2   5   5     3156.03     3029.22     40.40 o
   3   5   5     3631.73     3579.20     56.99 o
   4   5   5     4419.82     4361.16     73.91 o
   5   5   5       11.11        8.47     15.92 o
   6   5   5     2202.80     2280.35     75.90 o
   7   5   5      692.11      718.59     45.46 o
   8   5   5      522.52      538.56     38.84 o
   9   5   5      343.84      355.57     44.92 o
 -12   6   5        5.19       29.53     21.71 o
 -11   6   5      515.93      485.39     23.04 o
 -10   6   5       40.79       68.90     15.04 o
  -9   6   5        9.72       23.14     24.09 o
  -8   6   5     2194.62     2176.54     32.59 o
  -7   6   5     3654.10     3771.98     55.73 o
  -6   6   5     3421.66     3371.86     47.08 o
  -5   6   5    12078.75    11962.60    119.97 o
  -4   6   5     2235.51     2233.03     26.72 o
  -3   6   5       64.74      114.23     10.39 o
  -2   6   5     2856.21     3276.88     40.24 o
  -1   6   5      388.82      386.69     12.49 o
   0   6   5     6401.50     6202.50     62.69 o
   1   6   5    10021.03     9377.62     92.12 o
   2   6   5        2.27        4.35      8.85 o
   3   6   5     9797.81     9315.28    102.64 o
   4   6   5     1474.66     1409.55     29.71 o
   5   6   5      462.12      475.73     28.82 o
   6   6   5     1051.98     1083.86     43.77 o
   7   6   5      667.89      722.59     45.73 o
   8   6   5      930.14      907.78     44.74 o
 -11   7   5      710.56      706.92     25.91 o
 -10   7   5     2780.49     2641.97     42.00 o
  -9   7   5      101.50      129.61     14.90 o
  -8   7   5     3342.28     3391.04     50.68 o
  -7   7   5      428.83      397.66     18.34 o
  -6   7   5      116.96      116.48     11.15 o
  -5   7   5      580.80      586.69     19.00 o
  -4   7   5      113.76      103.02      8.91 o
  -3   7   5     3528.19     3525.65     39.26 o
  -2   7   5    14917.18    15071.47    151.84 o
  -1   7   5      165.39      174.15     12.89 o
   0   7   5     3302.76     3377.45     39.36 o
   1   7   5        3.37       60.61      9.03 o
   2   7   5       89.41       93.67     10.24 o
   3   7   5     1272.62     1237.93     33.26 o
   4   7   5     1987.96     1919.25     33.95 o
   5   7   5      374.19      396.81     20.09 o
   6   7   5     2498.83     2473.46    172.48 o
   7   7   5      267.08      337.15     38.61 o
   8   7   5       39.35       43.28     35.29 o
 -11   8   5      479.12      501.26     23.98 o
 -10   8   5       19.05       37.92     19.37 o
  -9   8   5      484.38      503.05     38.17 o
  -8   8   5      964.09      935.02     29.77 o
  -7   8   5     1612.89     1611.48     36.18 o
  -6   8   5       10.16       20.81     11.20 o
  -5   8   5     4104.69     4172.78     50.10 o
  -4   8   5      345.51      379.00     11.51 o
  -3   8   5      136.69      113.58     10.13 o
  -2   8   5        5.19       81.72     11.05 o
  -1   8   5      190.81      179.73     14.80 o
   0   8   5      704.01      736.50     21.58 o
   1   8   5     6973.39     6629.80     64.14 o
   2   8   5      545.07      535.17     16.31 o
   3   8   5     5168.38     5156.38     65.51 o
   4   8   5      462.56      421.13     19.27 o
   5   8   5     2709.99     2717.39     46.17 o
   6   8   5        2.21       32.92     25.61 o
   7   8   5      182.49      182.47     36.82 o
   8   8   5        2.68      -14.01     34.56 o
 -11   9   5       32.98       52.69     27.14 o
 -10   9   5     2049.51     2056.26     44.74 o
  -9   9   5      667.01      683.74     43.65 o
  -8   9   5     2206.78     2260.10     46.45 o
  -7   9   5      187.66      214.30     15.99 o
  -6   9   5      117.63      134.33     14.12 o
  -5   9   5       37.94       42.00     11.56 o
  -4   9   5        1.17       15.02      9.37 o
  -3   9   5     1835.55     1908.31     30.94 o
  -2   9   5     6633.23     6825.86     84.84 o
  -1   9   5      364.28      315.12     16.75 o
   0   9   5     1537.51     1591.44     38.44 o
   1   9   5     1012.54     1064.92     43.69 o
   2   9   5      535.27      550.40     20.11 o
   3   9   5       47.70       47.84     15.08 o
   4   9   5     3781.47     3765.83     55.13 o
   5   9   5       61.49       58.43     20.69 o
   6   9   5     1978.48     2089.68     58.75 o
   7   9   5      255.91      252.84     45.27 o
   8   9   5      231.07      263.81     41.92 o
 -11  10   5      176.08      194.01     30.82 o
 -10  10   5       38.92       34.04     34.96 o
  -9  10   5      166.87      139.02     21.13 o
  -8  10   5     1700.02     1683.54     41.95 o
  -7  10   5     1353.27     1371.11     32.64 o
  -6  10   5     1642.29     1676.69     34.33 o
  -5  10   5     9950.18    10132.69    108.62 o
  -4  10   5     1436.30     1374.74     25.28 o
  -3  10   5        5.10        6.01     11.37 o
  -2  10   5      823.38      877.90     36.51 o
  -1  10   5      687.81      662.56     25.93 o
   0  10   5     5391.00     5218.07     81.37 o
   1  10   5     4679.28     4745.65     66.36 o
   2  10   5       65.76       55.32     14.48 o
   3  10   5     3720.53     3704.14     52.68 o
   4  10   5     2167.30     2141.61     40.59 o
   5  10   5      119.88      133.79     25.93 o
   6  10   5      268.91      264.42     31.43 o
   7  10   5      495.86      475.86     70.95 o
   8  10   5      516.36      464.88     47.49 o
 -10  11   5     1241.45     1239.24     47.84 o
  -9  11   5      423.72      457.51     31.93 o
  -8  11   5     2565.41     2465.79     52.56 o
  -7  11   5      214.48      244.48     22.81 o
  -6  11   5      643.20      674.01     23.66 o
  -5  11   5      384.59      426.85     18.60 o
  -4  11   5      520.24      522.90     17.26 o
  -3  11   5     2272.79     2331.73     37.61 o
  -2  11   5     5393.22     5167.60     71.03 o
  -1  11   5      103.57       93.77     18.06 o
   0  11   5     1273.31     1254.32     37.44 o
   1  11   5      301.92      304.45     28.40 o
   2  11   5        2.92       26.63     14.79 o
   3  11   5     1986.65     2017.91     39.08 o
   4  11   5     1903.91     1918.11     42.83 o
   5  11   5      285.44      287.47     26.08 o
   6  11   5     3130.85     3210.52    143.40 o
   7  11   5      341.72      372.00     36.95 o
 -10  12   5       14.63       19.71     28.25 o
  -9  12   5      913.54      930.11     66.87 o
  -8  12   5     2914.99     2933.13    142.29 o
  -7  12   5     1407.06     1392.50     51.05 o
  -6  12   5      343.16      408.14     30.50 o
  -5  12   5     1597.12     1533.60     36.95 o
  -4  12   5     1473.21     1499.78     31.91 o
  -3  12   5     3994.79     3968.69     59.74 o
  -2  12   5       64.61       75.71     16.93 o
  -1  12   5     2868.05     2754.54     54.84 o
   0  12   5     3443.13     3140.80     60.12 o
   1  12   5     3720.52     3700.81     82.01 o
   2  12   5      452.82      495.05     22.20 o
   3  12   5     1009.76     1034.64     31.42 o
   4  12   5     2041.40     2098.35     64.31 o
   5  12   5     2771.98     2684.32     55.75 o
   6  12   5     1250.22     1297.00     59.08 o
   7  12   5      909.81      893.22     56.56 o
 -10  13   5      186.05      138.76     31.84 o
  -9  13   5      100.40       86.14     32.61 o
  -8  13   5     1225.12     1190.36     53.31 o
  -7  13   5      616.92      693.76     39.86 o
  -6  13   5     1855.84     1976.62     48.95 o
  -5  13   5      271.88      284.40     21.71 o
  -4  13   5     3257.61     3275.64     55.00 o
  -3  13   5     2866.97     2774.05     58.71 o
  -2  13   5      837.96      821.59     32.47 o
  -1  13   5      149.11      100.19     21.22 o
   0  13   5     3572.90     3616.52     80.99 o
   1  13   5      438.02      547.67     57.13 o
   2  13   5     4189.46     3984.96     92.48 o
   3  13   5     2060.18     2134.73     44.16 o
   4  13   5     1262.72     1315.98     41.31 o
   5  13   5       43.46       58.15     24.56 o
   6  13   5      826.70      851.12     50.08 o
   7  13   5      613.26      708.84     44.60 o
  -9  14   5     1313.42     1373.04     71.15 o
  -8  14   5      521.10      494.54     40.89 o
  -7  14   5      807.60      786.39     44.49 o
  -6  14   5       76.33       91.80     38.41 o
  -5  14   5       53.08       88.36     20.11 o
  -4  14   5     1693.19     1783.53     42.95 o
  -3  14   5     6333.97     6422.96    103.62 o
  -2  14   5        3.21      -16.51     17.91 o
  -1  14   5     4326.91     4263.47     90.38 o
   0  14   5     2390.92     2259.11     64.00 o
   1  14   5      196.34      174.35     30.38 o
   2  14   5       31.62       52.76     23.74 o
   3  14   5      833.60      804.14     39.10 o
   4  14   5     1151.99     1200.54     41.43 o
   5  14   5     3871.47     3851.10     85.91 o
   6  14   5      143.17      168.20     34.23 o
  -9  15   5        4.35       55.00     37.01 o
  -8  15   5      173.92      165.55     36.95 o
  -7  15   5      693.50      653.89     44.61 o
  -6  15   5     1432.86     1598.29     49.17 o
  -5  15   5       45.22       63.55     21.15 o
  -4  15   5     3210.66     3408.26     60.59 o
  -3  15   5        5.64       31.03     19.75 o
  -2  15   5      100.36       63.65     23.48 o
  -1  15   5      945.12      995.38     48.94 o
   0  15   5     1061.78      934.47    102.41 o
   1  15   5      201.25      199.67     32.63 o
   2  15   5     2436.54     2531.33     68.54 o
   3  15   5       57.82       59.11     22.42 o
   4  15   5      187.07      163.70     36.21 o
   5  15   5       22.34       62.99     29.58 o
   6  15   5      109.78       96.13     32.94 o
  -8  16   5      242.32      215.19     39.16 o
  -7  16   5       57.84       88.36     35.05 o
  -6  16   5       35.20       42.80     25.86 o
  -5  16   5      226.00      245.93     25.03 o
  -4  16   5      178.84      263.47     25.12 o
  -3  16   5     1957.33     2227.68     72.73 o
  -2  16   5      653.57      659.90     34.67 o
  -1  16   5     3715.23     3837.63     75.60 o
   0  16   5       92.23       83.12     30.29 o
   1  16   5       18.17       26.75     30.38 o
   2  16   5      333.90      344.41     31.08 o
   3  16   5      444.38      391.84     33.70 o
   4  16   5      275.17      244.60     40.42 o
   5  16   5     2780.05     2804.26    120.37 o
  -8  17   5      108.74       91.78     39.54 o
  -7  17   5        1.54       12.04     35.30 o
  -6  17   5      727.61      790.81     39.40 o
  -5  17   5       89.35      118.30     51.73 o
  -4  17   5      938.27      932.53     45.80 o
  -3  17   5       87.55       51.42     49.59 o
  -2  17   5       14.31        1.37     34.23 o
  -1  17   5       85.42       69.63     42.53 o
   0  17   5      537.33      476.63     43.66 o
   1  17   5      224.08      213.81     35.91 o
   2  17   5     3365.66     3457.78     72.98 o
   3  17   5       70.70       59.94     28.99 o
   4  17   5       15.63       41.03     31.24 o
   5  17   5        0.48       71.86     56.05 o
  -7  18   5       64.50      -10.78     48.87 o
  -6  18   5        2.83      -22.28     46.71 o
  -5  18   5        6.80      -36.53     36.53 o
  -4  18   5     1530.98     1482.54     83.00 o
  -3  18   5      753.67      745.99     50.13 o
  -2  18   5        0.03       -7.28     26.74 o
  -1  18   5     1667.21     1712.64     74.89 o
   0  18   5      572.50      540.63     37.15 o
   1  18   5       51.44        2.48     33.94 o
   2  18   5       25.30       16.69     28.37 o
   3  18   5        5.04      -11.97     36.27 o
   4  18   5       17.74       13.46     39.18 o
  -6  19   5     1313.31     1272.01     87.68 o
  -5  19   5      442.75      419.86     51.02 o
  -4  19   5      659.09      612.94     49.30 o
  -3  19   5       66.15      143.34     40.00 o
  -2  19   5       13.01      -24.40     35.61 o
  -1  19   5      385.36      389.37     35.34 o
   0  19   5      300.07      271.12     33.86 o
   1  19   5       45.63       56.39     32.77 o
   2  19   5      399.60      478.58     82.29 o
   3  19   5      288.43      311.82     93.07 o
  -5  20   5      625.25      614.71     48.51 o
  -4  20   5     2203.60     2059.71     79.71 o
  -3  20   5      394.43      372.41     46.66 o
  -2  20   5      101.48      104.38     41.44 o
  -1  20   5      627.80      602.08     41.08 o
   0  20   5      282.50      277.53     36.47 o
   1  20   5      228.33      212.43     35.71 o
   2  20   5       29.90       17.98     33.45 o
  -3  21   5       50.64       91.72     43.05 o
  -2  21   5      749.73      765.52     95.22 o
  -1  21   5      198.30      227.11     47.19 o
   0  21   5      464.47      504.35     42.04 o
 -12   0   6     2566.17     2377.53    112.47 o
 -10   0   6     4245.48     4510.25    168.88 o
  -8   0   6       34.69        1.44     39.53 o
  -6   0   6      604.66      651.10     45.99 o
  -4   0   6     5118.78     4825.43     90.04 o
  -2   0   6     5855.19     5974.37     71.27 o
   0   0   6      106.72      182.19     15.15 o
   2   0   6     3897.84     3580.51     53.31 o
   4   0   6     9283.22     8934.69    129.38 o
   6   0   6      299.42      257.93     36.42 o
   8   0   6        7.50       22.28     50.31 o
 -12   1   6       25.44       -1.24     17.43 o
 -11   1   6       30.81       26.25     13.32 o
 -10   1   6      587.21      555.28     54.62 o
  -9   1   6     3188.92     3352.50    136.54 o
  -8   1   6      656.69      635.07     43.84 o
  -7   1   6     7801.84     7918.91    154.73 o
  -6   1   6     1225.85     1290.93     48.15 o
  -5   1   6        3.30       67.11      7.44 o
  -4   1   6       49.02       91.55      9.47 o
  -3   1   6       59.74      115.79     19.53 o
  -2   1   6     6054.74     6356.64     56.74 o
  -1   1   6    16020.22    16104.12    134.88 o
   0   1   6      135.38      135.54     10.24 o
   1   1   6     7029.20     6546.51     93.55 o
   2   1   6      323.57      335.39     14.57 o
   3   1   6      351.69      352.80     16.46 o
   4   1   6       14.49       -0.67     14.54 o
   5   1   6       26.01       24.43     15.75 o
   6   1   6      354.92      413.63     42.93 o
   7   1   6     5327.65     5375.34    116.11 o
   8   1   6       56.84       36.57     36.07 o
 -12   2   6     2133.02     2005.24    115.57 o
 -11   2   6      681.02      635.27     49.97 o
 -10   2   6     4491.87     4336.29    236.08 o
  -9   2   6     1518.52     1382.72     57.85 o
  -8   2   6       67.58       81.21     40.96 o
  -7   2   6      264.82      337.82     30.72 o
  -6   2   6      471.12      519.84     16.47 o
  -5   2   6     7158.40     7454.87    101.13 o
  -4   2   6    13959.06    14474.50    113.16 o
  -3   2   6       39.59       74.97      7.45 o
  -2   2   6     8248.90     8434.32     73.21 o
  -1   2   6       28.29       65.44      8.07 o
   0   2   6      104.41       96.26      9.60 o
   1   2   6     2847.46     2774.67     30.82 o
   2   2   6     1836.24     1759.29     29.06 o
   3   2   6     1303.20     1324.79     27.13 o
   4   2   6     3208.94     3093.42     50.57 o
   5   2   6       59.23       61.48     16.02 o
   6   2   6      538.62      525.80     34.84 o
   7   2   6      136.23      136.00     47.43 o
   8   2   6      157.49       77.73     90.91 o
 -12   3   6      182.81      126.20     21.80 o
 -11   3   6       23.66       15.42     15.80 o
 -10   3   6     1805.40     1867.88     69.42 o
  -9   3   6      499.75      505.78     21.20 o
  -8   3   6     1146.48     1104.65     28.68 o
  -7   3   6     4497.20     4497.37     87.28 o
  -6   3   6      499.23      519.23     22.29 o
  -5   3   6     1429.57     1535.00     22.11 o
  -4   3   6      330.11      391.58     17.30 o
  -3   3   6      902.70      905.97     17.22 o
  -2   3   6    14163.66    14167.84    128.56 o
  -1   3   6     8194.43     8286.09     73.51 o
   0   3   6      252.69      289.64     11.19 o
   1   3   6     4861.01     4872.15     46.27 o
   2   3   6     3768.38     3636.41     41.19 o
   3   3   6      395.17      385.95     17.10 o
   4   3   6     1613.24     1566.42     31.33 o
   5   3   6      552.86      543.35     22.19 o
   6   3   6     4758.06     4823.36     88.11 o
   7   3   6     3147.24     3241.15     88.17 o
   8   3   6      305.59      292.24     42.43 o
 -12   4   6       65.10       51.60     19.97 o
 -11   4   6       13.46       60.49     24.00 o
 -10   4   6      916.18      898.44     33.15 o
  -9   4   6     3362.69     3334.88     80.88 o
  -8   4   6     1398.77     1463.69     67.19 o
  -7   4   6      318.69      374.86     39.89 o
  -6   4   6      824.81      861.66     40.24 o
  -5   4   6     3827.50     3728.45     40.73 o
  -4   4   6     3769.75     3807.50     39.34 o
  -3   4   6      414.46      458.96     16.50 o
  -2   4   6      613.78      572.89     15.31 o
  -1   4   6     2921.85     2904.57     32.03 o
   0   4   6     2866.55     2902.35     35.51 o
   1   4   6      984.44      836.74     19.34 o
   2   4   6     2205.69     2163.31     40.56 o
   3   4   6      340.65      330.31     18.31 o
   4   4   6     2685.43     2675.84     41.72 o
   5   4   6     2321.38     2334.90     45.35 o
   6   4   6     1320.41     1326.18     59.69 o
   7   4   6      492.58      457.34     43.18 o
   8   4   6      589.75      693.90     51.05 o
 -12   5   6     1099.18     1054.40     35.42 o
 -11   5   6     1367.29     1321.13     34.33 o
 -10   5   6      570.44      586.48     47.92 o
  -9   5   6      700.10      746.54     40.54 o
  -8   5   6      160.90      191.00     24.87 o
  -7   5   6      512.60      541.86     39.53 o
  -6   5   6     5927.22     6040.67     70.56 o
  -5   5   6     5899.08     6056.60     58.53 o
  -4   5   6       49.96       62.35      9.29 o
  -3   5   6     7193.95     7318.47     77.14 o
  -2   5   6     6554.09     6646.37     72.16 o
  -1   5   6      689.04      744.00     18.50 o
   0   5   6      835.89      847.79     22.66 o
   1   5   6     1427.37     1457.99     24.11 o
   2   5   6     5140.74     5111.98     53.02 o
   3   5   6     4812.58     4668.07     78.65 o
   4   5   6       44.51       12.35     17.51 o
   5   5   6     6180.55     5986.89    111.20 o
   6   5   6     1581.89     1627.13     79.05 o
   7   5   6      378.72      336.48     47.07 o
   8   5   6      659.07      663.23     57.85 o
 -12   6   6       20.57      -40.96     71.86 o
 -11   6   6       10.59       52.81     19.38 o
 -10   6   6       15.98       21.91     20.14 o
  -9   6   6     2278.46     2216.76     46.45 o
  -8   6   6     3926.80     3931.31     60.06 o
  -7   6   6        1.59       16.91     10.06 o
  -6   6   6     5056.25     5255.11     63.95 o
  -5   6   6      706.91      778.37     22.72 o
  -4   6   6      299.32      367.85     11.32 o
  -3   6   6      250.64      260.82     12.57 o
  -2   6   6     1567.11     1525.16     26.32 o
  -1   6   6     5708.74     5761.29     59.47 o
   0   6   6     3235.41     3170.67     39.02 o
   1   6   6      625.06      593.51     16.38 o
   2   6   6     1812.75     1780.51     28.31 o
   3   6   6        8.62       38.69     20.95 o
   4   6   6      190.82      191.21     20.47 o
   5   6   6     1730.86     1719.82     42.82 o
   6   6   6     2775.42     2747.56     78.51 o
   7   6   6      431.38      411.06     42.43 o
   8   6   6     3078.98     3158.22     92.71 o
 -11   7   6     2993.79     2979.02     51.33 o
 -10   7   6       32.73       23.81     16.75 o
  -9   7   6       65.64       96.17     15.79 o
  -8   7   6        7.26       40.03     14.04 o
  -7   7   6      123.91      150.89     26.93 o
  -6   7   6     1399.12     1407.43     27.29 o
  -5   7   6     6534.37     6554.42     71.96 o
  -4   7   6     2267.23     2289.02     29.55 o
  -3   7   6     8729.48     8831.73     93.18 o
  -2   7   6      334.61      370.06     16.24 o
  -1   7   6      686.55      719.16     19.87 o
   0   7   6      875.87      858.05     18.83 o
   1   7   6       56.30       69.70     10.33 o
   2   7   6     1606.51     1524.73     31.62 o
   3   7   6     6823.38     6575.14     86.33 o
   4   7   6       76.02       56.57     19.27 o
   5   7   6     2955.71     2923.65     58.40 o
   6   7   6      296.93      309.38     38.61 o
   7   7   6      317.92      361.57     76.18 o
   8   7   6      595.58      675.89     52.08 o
 -11   8   6        1.59       51.56     20.26 o
 -10   8   6       72.94       74.59     18.69 o
  -9   8   6        0.44       17.98     16.41 o
  -8   8   6     7904.57     7968.01    111.03 o
  -7   8   6        1.64        7.38     15.16 o
  -6   8   6     4272.67     4244.17     65.56 o
  -5   8   6        0.21        0.84     11.05 o
  -4   8   6      105.34       87.54     10.31 o
  -3   8   6     1165.10     1190.59     24.75 o
  -2   8   6     2978.87     3119.54     59.44 o
  -1   8   6       23.99       25.36     11.39 o
   0   8   6     8825.41     8687.14     86.64 o
   1   8   6      357.23      307.15     13.76 o
   2   8   6     2098.48     2105.07     33.90 o
   3   8   6       41.53       68.44     16.23 o
   4   8   6       25.45       41.95     17.33 o
   5   8   6        4.07       -7.86     23.76 o
   6   8   6     2681.65     2583.37     78.48 o
   7   8   6       76.01      121.90     37.56 o
 -11   9   6     3323.85     3385.12    180.38 o
 -10   9   6        6.48       -0.37     19.09 o
  -9   9   6      936.95      894.51     41.08 o
  -8   9   6       31.11       84.09     18.66 o
  -7   9   6      247.04      261.43     21.81 o
  -6   9   6     1253.71     1314.76     35.19 o
  -5   9   6     4249.24     4457.19     72.71 o
  -4   9   6      504.38      515.52     15.94 o
  -3   9   6     5587.27     5794.07     61.78 o
  -2   9   6     1062.97      976.64     27.09 o
  -1   9   6      173.40      161.97     16.02 o
   0   9   6      367.14      486.07     18.48 o
   1   9   6       82.86      105.05     15.70 o
   2   9   6      846.65      858.35     30.21 o
   3   9   6     7390.46     7295.27     86.23 o
   4   9   6       83.23       93.02     18.42 o
   5   9   6     1938.57     1791.02     92.01 o
   6   9   6      330.54      284.12     39.32 o
   7   9   6      447.94      425.31     45.46 o
 -11  10   6       51.47       36.75     27.83 o
 -10  10   6       70.62       65.12     21.35 o
  -9  10   6     1328.89     1351.54     36.97 o
  -8  10   6     3662.62     3699.95     64.46 o
  -7  10   6       63.30       73.17     19.18 o
  -6  10   6     3892.21     3861.20     87.60 o
  -5  10   6      496.97      502.48     23.09 o
  -4  10   6       12.69       28.37     15.31 o
  -3  10   6      648.49      620.10     20.01 o
  -2  10   6        4.12       26.19     17.01 o
  -1  10   6     1588.88     1621.36     41.52 o
   0  10   6     8756.68     8611.68    107.43 o
   1  10   6       15.47       41.77     13.69 o
   2  10   6      678.25      702.63     24.49 o
   3  10   6       72.18       74.73     17.49 o
   4  10   6       39.28       47.67     18.48 o
   5  10   6     1034.36      989.10     36.67 o
   6  10   6     1434.59     1473.72     65.46 o
   7  10   6        9.03       23.00     37.60 o
 -10  11   6       62.34       67.67     27.58 o
  -9  11   6     1645.36     1629.75     54.83 o
  -8  11   6      351.40      377.30     25.80 o
  -7  11   6      247.38      309.08     40.84 o
  -6  11   6     3087.03     3205.67     59.61 o
  -5  11   6     1493.76     1577.39     37.12 o
  -4  11   6      119.33      121.77     21.35 o
  -3  11   6     4271.09     4115.03     72.92 o
  -2  11   6     1662.36     1668.68     41.95 o
  -1  11   6      359.72      385.55     24.27 o
   0  11   6     2916.13     2813.29     56.49 o
   1  11   6     1417.68     1390.87     40.00 o
   2  11   6     4375.72     4399.48     59.58 o
   3  11   6     2665.19     2662.95     45.95 o
   4  11   6       82.14      101.10     20.04 o
   5  11   6      892.63      901.71     36.87 o
   6  11   6      918.42      952.56     82.74 o
   7  11   6       38.65       45.27     39.13 o
 -10  12   6      398.70      412.60     53.38 o
  -9  12   6     4193.99     4002.16    119.30 o
  -8  12   6      361.21      289.55     32.23 o
  -7  12   6       19.41       39.89     26.70 o
  -6  12   6      700.03      726.69     38.57 o
  -5  12   6      814.18      784.76     32.78 o
  -4  12   6      191.61      186.16     24.21 o
  -3  12   6     1270.59     1230.12     49.69 o
  -2  12   6     2870.16     2846.83     80.06 o
  -1  12   6     1839.30     1875.90     61.44 o
   0  12   6     2738.33     2809.64    175.71 o
   1  12   6       81.42       93.70     18.25 o
   2  12   6      912.92      909.07     35.28 o
   3  12   6       12.66       36.89     18.51 o
   4  12   6      496.25      488.27     25.86 o
   5  12   6     1449.84     1419.32     46.64 o
   6  12   6      380.14      431.79     38.15 o
 -10  13   6      409.02      377.28     36.03 o
  -9  13   6      550.70      507.14     40.40 o
  -8  13   6      263.31      279.80     34.15 o
  -7  13   6      409.02      397.23     35.50 o
  -6  13   6     1244.39     1177.83     49.26 o
  -5  13   6      194.29      220.02     25.62 o
  -4  13   6       34.19       30.50     30.06 o
  -3  13   6      352.90      319.66     22.24 o
  -2  13   6      589.07      679.13     27.99 o
  -1  13   6     5371.82     5166.85    168.16 o
   0  13   6       15.21       28.91     26.19 o
   1  13   6     2555.25     2510.84     55.79 o
   2  13   6     1838.33     1985.73     45.02 o
   3  13   6      477.27      524.37     26.28 o
   4  13   6      227.75      232.70     26.41 o
   5  13   6      197.23      172.43     31.80 o
   6  13   6     1203.84     1338.58     57.31 o
  -9  14   6      198.46      279.35     98.10 o
  -8  14   6       42.17       28.35     31.58 o
  -7  14   6      258.84      343.60     36.72 o
  -6  14   6      138.20      149.66     60.01 o
  -5  14   6      751.77      759.49     35.96 o
  -4  14   6     2978.94     2981.59     70.66 o
  -3  14   6       62.77       46.41     19.84 o
  -2  14   6     1669.39     1564.69     41.31 o
  -1  14   6      690.37      612.99     38.37 o
   0  14   6      109.82      126.65     29.66 o
   1  14   6     1187.13     1117.77     54.54 o
   2  14   6     1637.62     1626.72     50.16 o
   3  14   6     1213.70     1298.53     49.60 o
   4  14   6     1712.72     1723.46     56.80 o
   5  14   6       28.23       30.36     36.31 o
  -9  15   6      866.16      946.65     64.68 o
  -8  15   6      556.35      523.76     43.27 o
  -7  15   6     2661.84     2708.92     77.04 o
  -6  15   6       27.52       -9.99     30.69 o
  -5  15   6      130.07      165.86     28.38 o
  -4  15   6       21.14      125.49     26.70 o
  -3  15   6        6.72       31.48     25.00 o
  -2  15   6      866.53      892.63     50.46 o
  -1  15   6     5526.09     5435.89    110.99 o
   0  15   6       25.91      -22.43     28.24 o
   1  15   6     1061.07     1104.95     97.74 o
   2  15   6       11.76       -5.74     25.29 o
   3  15   6       17.09       23.02     28.28 o
   4  15   6      419.88      386.41     44.41 o
   5  15   6      168.48      201.04     42.17 o
  -8  16   6       62.16      102.77     37.47 o
  -7  16   6       32.26       16.36     34.53 o
  -6  16   6      100.16      152.97     36.12 o
  -5  16   6      521.86      495.05     35.09 o
  -4  16   6     3664.20     3899.60     96.01 o
  -3  16   6      129.82      182.58     35.91 o
  -2  16   6     1862.15     1847.77     53.96 o
  -1  16   6       10.85       33.87     25.45 o
   0  16   6       14.05        3.64     30.29 o
   1  16   6      648.60      687.86     66.83 o
   2  16   6      776.17      786.79     52.14 o
   3  16   6      160.13      121.58     38.53 o
   4  16   6     1598.43     1583.54     72.14 o
  -7  17   6     1867.83     1959.32     71.52 o
  -6  17   6       85.24       53.60     36.20 o
  -5  17   6       24.07       36.12     35.18 o
  -4  17   6        1.27       47.26     35.61 o
  -3  17   6      303.09      278.04     40.21 o
  -2  17   6      116.03       92.98     27.95 o
  -1  17   6     2214.22     2362.05     62.55 o
   0  17   6      315.50      316.21     42.40 o
   1  17   6     1765.68     1807.87    109.23 o
   2  17   6      451.32      449.43     36.43 o
   3  17   6      108.03       74.66     38.24 o
   4  17   6       50.39       70.29     45.99 o
  -7  18   6      124.32       97.74     53.18 o
  -6  18   6      300.71      263.74     56.05 o
  -5  18   6      905.08      821.05     53.80 o
  -4  18   6     2850.47     2797.21     85.64 o
  -3  18   6      129.40      149.48     40.42 o
  -2  18   6      742.28      756.93     52.67 o
  -1  18   6       55.26       31.07     28.99 o
   0  18   6       74.16       48.90     29.41 o
   1  18   6       37.16       50.43     35.91 o
   2  18   6      460.61      498.70     38.77 o
   3  18   6      125.87       75.69     51.02 o
  -6  19   6       23.42       28.03     52.46 o
  -5  19   6      781.59      635.45     79.05 o
  -4  19   6      327.27      295.90     45.32 o
  -3  19   6       70.16       69.40     42.04 o
  -2  19   6     1766.70     1936.54     77.13 o
  -1  19   6      392.53      336.30     36.49 o
   0  19   6        0.41        0.28     30.77 o
   1  19   6      748.79      755.77     62.88 o
   2  19   6       46.11       25.94     39.60 o
  -4  20   6      357.54      476.00     50.44 o
  -3  20   6       42.79      -16.80     40.72 o
  -2  20   6      425.54      409.56    103.13 o
  -1  20   6       76.91       60.86     42.37 o
   0  20   6       34.22       49.34     33.32 o
   1  20   6      913.07      920.59     91.99 o
  -9   0   7       52.87       55.34     45.27 o
  -7   0   7     6297.33     6469.29    184.69 o
  -5   0   7    12313.39    12339.99    140.90 o
  -3   0   7      134.46      185.29     21.82 o
  -1   0   7      158.48      152.08     15.30 o
   1   0   7    20286.73    19965.63    224.78 o
   3   0   7     9048.96     8837.33    154.48 o
   5   0   7      559.39      531.26     42.40 o
   7   0   7      636.75      615.88     67.55 o
 -12   1   7       17.34       40.87     22.72 o
 -11   1   7      672.21      839.38     86.96 o
 -10   1   7     5667.32     6054.63    199.78 o
  -9   1   7        4.17       29.90     32.00 o
  -8   1   7     7279.21     7559.55    152.95 o
  -7   1   7      430.01      427.59     37.01 o
  -6   1   7       28.35       23.05     10.35 o
  -5   1   7      599.78      586.57     15.79 o
  -4   1   7      754.76      804.80     18.06 o
  -3   1   7     2712.12     2821.40     32.29 o
  -2   1   7    19433.14    19782.62    164.38 o
  -1   1   7        4.68       13.07      8.63 o
   0   1   7     5923.51     5957.60     62.06 o
   1   1   7     1461.97     1455.00     25.63 o
   2   1   7       27.75       38.09     11.56 o
   3   1   7      209.73      189.18     19.93 o
   4   1   7     4433.38     4370.95     66.65 o
   5   1   7      212.81      223.63     23.88 o
   6   1   7     3649.79     3643.68     92.48 o
   7   1   7        8.75       16.06     41.68 o
 -12   2   7       21.38       33.25     25.12 o
 -11   2   7      746.22      718.47     39.79 o
 -10   2   7       18.66       68.56     21.80 o
  -9   2   7       13.98       -8.62     43.84 o
  -8   2   7     1328.13     1343.47     68.27 o
  -7   2   7     2846.77     2941.33     63.16 o
  -6   2   7     1598.07     1534.93     32.90 o
  -5   2   7     9210.88     9598.73     82.64 o
  -4   2   7     1387.36     1504.89     23.63 o
  -3   2   7       13.76       62.32      9.05 o
  -2   2   7     3865.34     3993.48     40.35 o
  -1   2   7     1021.07      942.06     18.81 o
   0   2   7     6742.50     6750.57     68.82 o
   1   2   7     8427.68     8070.61     75.59 o
   2   2   7      143.18      131.74     12.73 o
   3   2   7     1176.21     1163.59     34.04 o
   4   2   7       68.15       94.68     22.66 o
   5   2   7       30.16       27.99     21.06 o
   6   2   7      638.58      664.81     65.40 o
   7   2   7      980.19     1002.16     56.15 o
 -12   3   7       33.94       20.24     29.98 o
 -11   3   7     2670.57     2763.68     72.22 o
 -10   3   7     1032.99     1025.17    108.52 o
  -9   3   7      189.07      240.17     23.72 o
  -8   3   7     2077.42     2050.70     52.44 o
  -7   3   7     3582.71     3527.62     79.05 o
  -6   3   7      221.94      266.42     12.14 o
  -5   3   7     2476.77     2512.67     28.52 o
  -4   3   7     1393.13     1414.56     26.39 o
  -3   3   7     6189.90     6130.59     66.68 o
  -2   3   7     6704.69     6743.79     61.80 o
  -1   3   7      374.13      346.42     12.22 o
   0   3   7      610.16      609.51     17.48 o
   1   3   7      536.78      573.86     16.94 o
   2   3   7      506.11      514.31     18.44 o
   3   3   7     2732.48     2703.29     48.60 o
   4   3   7      505.78      466.94     25.87 o
   5   3   7     2029.77     2020.87     46.79 o
   6   3   7     1677.34     1756.07     97.74 o
   7   3   7       30.61       19.37     36.33 o
 -12   4   7      134.79      149.12     34.87 o
 -11   4   7      219.02      226.71     42.76 o
 -10   4   7      784.39      747.91     40.47 o
  -9   4   7      442.11      451.29     30.04 o
  -8   4   7     4313.88     4196.25     87.96 o
  -7   4   7       52.17       52.87     19.69 o
  -6   4   7      953.69      907.79     20.64 o
  -5   4   7     1629.95     1646.49     24.81 o
  -4   4   7     3730.08     3673.80     44.19 o
  -3   4   7     1483.29     1620.65     26.27 o
  -2   4   7      908.49      903.53     19.38 o
  -1   4   7      815.74      870.58     18.94 o
   0   4   7     6702.32     6633.10     68.39 o
   1   4   7     1634.29     1787.60     30.21 o
   2   4   7      451.49      419.68     19.50 o
   3   4   7     1261.96     1188.17     35.38 o
   4   4   7     1410.22     1478.59     40.06 o
   5   4   7     1540.17     1448.79     41.86 o
   6   4   7     1882.67     1851.67     69.36 o
   7   4   7      173.85      216.48     40.64 o
 -12   5   7      318.20      300.89     38.73 o
 -11   5   7     1856.70     1721.65     59.85 o
 -10   5   7        9.72       39.91     27.62 o
  -9   5   7      258.63      308.31     43.48 o
  -8   5   7      211.49      285.24     26.53 o
  -7   5   7     3676.31     3572.02     45.47 o
  -6   5   7      460.98      439.93     15.18 o
  -5   5   7      479.86      507.20     15.34 o
  -4   5   7     1686.00     1775.88     28.18 o
  -3   5   7     3751.16     3723.48     45.37 o
  -2   5   7      258.77      249.93     11.83 o
  -1   5   7     2572.37     2700.37     35.81 o
   0   5   7      767.90      759.29     20.99 o
   1   5   7     1552.86     1559.70     36.91 o
   2   5   7     1574.63     1614.77     33.59 o
   3   5   7     1140.53     1096.93     34.85 o
   4   5   7      596.43      610.50     28.30 o
   5   5   7      136.62      150.28     23.88 o
   6   5   7      153.29      159.97     36.82 o
   7   5   7      824.25      820.59     53.06 o
 -11   6   7      243.76      246.14     36.42 o
 -10   6   7     1120.20      982.32     47.96 o
  -9   6   7     1777.82     1667.65     39.73 o
  -8   6   7       47.33       75.90     13.05 o
  -7   6   7     1888.94     1854.83     30.45 o
  -6   6   7      266.75      332.79     14.95 o
  -5   6   7        9.73       -1.00     10.52 o
  -4   6   7     4555.52     4660.01     68.95 o
  -3   6   7     5998.52     6208.39     70.57 o
  -2   6   7      105.97      102.79     14.02 o
  -1   6   7     5253.08     5321.51     57.97 o
   0   6   7      747.75      722.98     20.41 o
   1   6   7      298.77      312.17     16.08 o
   2   6   7     1018.73     1100.32     34.21 o
   3   6   7      430.85      382.47     25.10 o
   4   6   7     3177.50     3141.91     60.58 o
   5   6   7     3645.18     3686.07     65.14 o
   6   6   7       18.55       10.09     33.43 o
   7   6   7     1262.88     1192.60     60.98 o
 -11   7   7       79.93       96.07     23.60 o
 -10   7   7       10.63       29.76     20.30 o
  -9   7   7       66.32       96.60     15.50 o
  -8   7   7       88.23       97.83     15.74 o
  -7   7   7      736.30      756.64     23.05 o
  -6   7   7    13549.24    13866.70    157.85 o
  -5   7   7      642.25      681.48     19.65 o
  -4   7   7     6496.38     6537.15     73.84 o
  -3   7   7      183.31      233.69     14.03 o
  -2   7   7       54.91       77.62     12.69 o
  -1   7   7     1454.39     1466.38     29.51 o
   0   7   7     1584.51     1550.56     28.58 o
   1   7   7     1509.84     1567.70     29.99 o
   2   7   7     5871.10     5988.09    115.97 o
   3   7   7        7.45       37.60     19.01 o
   4   7   7      911.89      961.17     34.31 o
   5   7   7       46.09       18.32     26.48 o
   6   7   7       79.89       67.64     35.80 o
   7   7   7      795.08      791.15     54.61 o
 -11   8   7      728.98      702.60     34.11 o
 -10   8   7        3.24       24.61     17.36 o
  -9   8   7     5147.50     5208.18     72.08 o
  -8   8   7      158.36      162.27     18.53 o
  -7   8   7      190.36      243.24     16.49 o
  -6   8   7      330.20      427.65     18.53 o
  -5   8   7       44.81       42.31     12.79 o
  -4   8   7      444.02      479.85     18.03 o
  -3   8   7    13814.47    13957.57    143.96 o
  -2   8   7     2231.85     2214.63     39.50 o
  -1   8   7     5936.43     5997.80     70.50 o
   0   8   7      195.05      205.37     16.95 o
   1   8   7      539.03      510.20     21.37 o
   2   8   7      324.06      396.84     23.74 o
   3   8   7     1004.27      962.01     33.31 o
   4   8   7        4.11       27.31     21.16 o
   5   8   7     5678.58     6007.10    102.20 o
   6   8   7      125.66      138.92     37.09 o
   7   8   7      833.02      876.16     56.11 o
 -11   9   7      463.21      452.33     32.34 o
 -10   9   7       80.57       91.64     19.67 o
  -9   9   7       18.89       82.89     18.79 o
  -8   9   7      465.72      489.83     24.33 o
  -7   9   7       99.16      125.29     19.18 o
  -6   9   7     9880.52    10076.79    108.57 o
  -5   9   7      269.94      280.12     16.66 o
  -4   9   7     4188.05     4233.99     61.40 o
  -3   9   7     1009.18     1006.25     26.14 o
  -2   9   7       30.43       24.67     16.35 o
  -1   9   7        7.43       23.58     15.48 o
   0   9   7     4460.55     4413.04     72.63 o
   1   9   7        2.10       11.67     15.34 o
   2   9   7     9677.64     9420.54    117.32 o
   3   9   7       13.36       43.77     20.10 o
   4   9   7     1093.58     1127.51     38.75 o
   5   9   7        8.68       82.57     30.68 o
   6   9   7      222.49      235.07     40.64 o
 -11  10   7      439.86      366.51     81.93 o
 -10  10   7      501.93      504.16     26.42 o
  -9  10   7     5248.10     5417.30    102.00 o
  -8  10   7       48.45       88.98     20.80 o
  -7  10   7     1412.56     1418.22     39.68 o
  -6  10   7       22.71      134.03     18.34 o
  -5  10   7      405.55      446.82     27.75 o
  -4  10   7     3201.88     3239.03     52.92 o
  -3  10   7     4182.76     4237.07     61.29 o
  -2  10   7      129.55      126.22     17.30 o
  -1  10   7     4511.89     4425.52     65.71 o
   0  10   7      413.63      427.18     18.87 o
   1  10   7      814.88      783.17     26.01 o
   2  10   7      997.80     1006.57     68.22 o
   3  10   7      714.68      710.71     27.03 o
   4  10   7      809.51      861.58     34.66 o
   5  10   7     3851.55     3888.48     84.72 o
   6  10   7       16.33       60.02     38.10 o
 -10  11   7      246.91      291.66     30.74 o
  -9  11   7      205.55      221.06     31.08 o
  -8  11   7      123.57      138.27     41.68 o
  -7  11   7     4151.38     4249.14     73.11 o
  -6  11   7     2020.99     1992.37     49.37 o
  -5  11   7      269.07      338.43     26.24 o
  -4  11   7     2239.68     2143.25     51.35 o
  -3  11   7      707.25      725.74     27.44 o
  -2  11   7       70.53      103.75     20.50 o
  -1  11   7     2859.05     2724.89     57.40 o
   0  11   7      931.78      903.49    125.40 o
   1  11   7     1640.47     1616.06     40.75 o
   2  11   7     1983.72     2023.16     62.96 o
   3  11   7       44.48       57.92     21.96 o
   4  11   7      397.20      387.47     28.73 o
   5  11   7       77.70       75.23     30.79 o
   6  11   7      414.37      442.32     47.51 o
 -10  12   7      536.66      477.84     35.34 o
  -9  12   7      432.23      441.43     37.29 o
  -8  12   7      124.76      147.48     30.90 o
  -7  12   7      370.21      359.82     51.38 o
  -6  12   7        4.73        1.37     25.93 o
  -5  12   7      200.58      199.04     24.96 o
  -4  12   7     4890.80     4972.30    121.46 o
  -3  12   7      967.97      993.83     72.51 o
  -2  12   7        6.77        8.56     19.85 o
  -1  12   7     1272.83     1304.68     49.54 o
   0  12   7     1658.87     1606.17     56.52 o
   1  12   7      722.59      710.46     34.39 o
   2  12   7     1832.19     1809.19     45.05 o
   3  12   7     1051.18     1042.16     36.72 o
   4  12   7     2437.49     2409.06     63.47 o
   5  12   7      183.70      134.58     38.87 o
  -9  13   7        3.88       31.37     32.46 o
  -8  13   7      412.97      387.65     37.62 o
  -7  13   7     2668.78     2686.20     72.19 o
  -6  13   7       71.54       54.75     24.65 o
  -5  13   7       12.55       23.70     23.56 o
  -4  13   7        7.75      -18.43     23.00 o
  -3  13   7      639.77      682.25     34.27 o
  -2  13   7      879.85      864.71     36.62 o
  -1  13   7      899.44      793.24     42.16 o
   0  13   7     1005.52      885.78     58.57 o
   1  13   7     1236.80     1273.32     46.32 o
   2  13   7      447.77      443.60     29.87 o
   3  13   7      341.50      378.70     33.71 o
   4  13   7      381.85      384.22     35.98 o
   5  13   7        7.46       51.68     37.86 o
  -9  14   7        6.35       33.73     34.01 o
  -8  14   7      235.06      292.69     37.23 o
  -7  14   7     1133.73     1200.01     82.29 o
  -6  14   7      307.84      259.41     29.45 o
  -5  14   7      773.06      755.63     37.40 o
  -4  14   7      597.09      594.16     35.33 o
  -3  14   7      322.19      347.73     30.66 o
  -2  14   7      136.73      152.98     25.55 o
  -1  14   7      121.77       66.96     52.82 o
   0  14   7      656.00      630.45     41.74 o
   1  14   7     2628.38     2652.58     94.17 o
   2  14   7        4.61       32.75     37.53 o
   3  14   7      531.62      468.58     31.09 o
   4  14   7      275.59      334.64     48.05 o
   5  14   7       46.77       23.75     47.79 o
  -8  15   7     1545.85     1612.08     64.66 o
  -7  15   7       56.89       39.73     35.21 o
  -6  15   7      139.72      128.66     28.85 o
  -5  15   7      279.78      268.74     31.33 o
  -4  15   7      155.48      181.94     29.28 o
  -3  15   7      496.25      469.07     42.46 o
  -2  15   7     3414.92     3658.56    215.95 o
  -1  15   7       34.28       29.99     30.36 o
   0  15   7      168.01      165.12     34.28 o
   1  15   7       15.80       17.42     26.33 o
   2  15   7       18.43        4.48     27.98 o
   3  15   7      767.45      764.97     42.39 o
   4  15   7      970.13     1038.69     60.73 o
  -8  16   7      149.94      198.80     39.53 o
  -7  16   7     1400.66     1563.02     76.90 o
  -6  16   7      233.52      223.26     32.13 o
  -5  16   7     3530.89     3752.54     97.68 o
  -4  16   7      160.47      128.25     37.23 o
  -3  16   7        3.52       25.22     33.72 o
  -2  16   7       45.58      140.35     53.54 o
  -1  16   7      259.70      235.88     36.93 o
   0  16   7       76.16       85.29     35.30 o
   1  16   7     3502.45     3591.30     76.05 o
   2  16   7       41.37       14.21     29.11 o
   3  16   7     1229.50     1362.78     67.07 o
  -7  17   7      289.32      353.54     44.49 o
  -6  17   7        7.84       27.31     48.15 o
  -5  17   7       13.48       40.54     37.14 o
  -4  17   7      844.57      951.80     56.77 o
  -3  17   7        2.23       21.66     55.70 o
  -2  17   7     4447.01     4717.02    143.01 o
  -1  17   7        2.94       -4.86     38.58 o
   0  17   7     1466.88     1470.55     66.24 o
   1  17   7       40.83       90.28     30.81 o
   2  17   7      231.83      220.16     33.70 o
   3  17   7       39.00       40.10     40.57 o
  -6  18   7        4.72       11.50     50.31 o
  -5  18   7     2640.90     2484.82     83.90 o
  -4  18   7      184.16      132.14     41.13 o
  -3  18   7      559.31      575.85     57.85 o
  -2  18   7       97.46      144.21     41.95 o
  -1  18   7      510.29      486.12     50.33 o
   0  18   7      439.99      499.40     47.64 o
   1  18   7     1995.12     2049.37     62.97 o
   2  18   7      252.28      230.38     44.80 o
  -5  19   7       63.25       89.89     42.56 o
  -4  19   7     1130.22     1094.39     84.44 o
  -3  19   7     1209.06     1183.95     64.66 o
  -2  19   7     1423.90     1498.10     87.32 o
  -1  19   7       88.01      141.91    103.13 o
   0  19   7      876.83      808.55     46.36 o
  -2  20   7      225.66      320.52     75.46 o
 -10   0   8        8.88      125.76     56.05 o
  -8   0   8    11465.52    11647.16    309.74 o
  -6   0   8     9650.35     9611.93    133.18 o
  -4   0   8       78.06       79.39     14.37 o
  -2   0   8     4186.37     4296.40     66.73 o
   0   0   8    26080.51    26748.54    340.02 o
   2   0   8     5197.35     5166.22    111.75 o
   4   0   8       40.92       35.10     29.72 o
   6   0   8     4208.05     4430.48    150.92 o
 -11   1   8     5777.96     6133.68    210.56 o
 -10   1   8      160.88      287.46     58.93 o
  -9   1   8     1817.10     1864.44     72.11 o
  -8   1   8      218.82      281.47     32.64 o
  -7   1   8      208.09      209.13     23.64 o
  -6   1   8      151.06      156.73     19.23 o
  -5   1   8     8552.08     8703.39     92.56 o
  -4   1   8      164.17      178.55     10.58 o
  -3   1   8    17906.29    18117.23    151.26 o
  -2   1   8      658.41      689.58     17.53 o
  -1   1   8      199.88      231.12     13.36 o
   0   1   8      849.25      920.65     24.50 o
   1   1   8     1706.57     1635.71     30.30 o
   2   1   8       42.25       50.25     30.38 o
   3   1   8    10940.17    10976.36    206.11 o
   4   1   8      612.34      570.45     29.28 o
   5   1   8     2056.68     2138.03     51.10 o
   6   1   8       55.54      102.22     44.92 o
   7   1   8       15.17        4.35     38.61 o
 -12   2   8       51.80       36.82     27.22 o
 -11   2   8       16.96       55.86     30.18 o
 -10   2   8       28.22       29.49     21.06 o
  -9   2   8      584.84      593.08     65.76 o
  -8   2   8     5196.87     5148.77     99.44 o
  -7   2   8      265.79      288.46     13.41 o
  -6   2   8     7784.97     7716.96     82.34 o
  -5   2   8     2105.76     2061.00     29.74 o
  -4   2   8      166.12      196.48     14.16 o
  -3   2   8      289.93      339.69     12.60 o
  -2   2   8     3238.21     3344.68     37.03 o
  -1   2   8     1459.83     1520.89     26.68 o
   0   2   8     9594.81     9378.17     92.95 o
   1   2   8     1232.62     1075.08     26.52 o
   2   2   8      317.73      307.08     21.96 o
   3   2   8      252.75      256.79     23.24 o
   4   2   8      167.13      167.61     23.44 o
   5   2   8      940.83      914.14     36.19 o
   6   2   8     2468.52     2602.51    134.39 o
   7   2   8       73.46       97.10     41.15 o
 -12   3   8      181.78      169.82     31.21 o
 -11   3   8      251.64      231.76     36.29 o
 -10   3   8      504.27      498.54     68.27 o
  -9   3   8      287.08      290.02     25.51 o
  -8   3   8       13.50       70.80     21.08 o
  -7   3   8       69.54       97.07     10.43 o
  -6   3   8     1759.95     1790.34     29.67 o
  -5   3   8     1006.90     1055.87     21.83 o
  -4   3   8      577.54      611.40     21.56 o
  -3   3   8     3676.51     3667.82     41.93 o
  -2   3   8     8677.33     8719.92     78.91 o
  -1   3   8       36.50       44.27     11.47 o
   0   3   8      161.36      198.00     14.63 o
   1   3   8      574.57      546.33     19.66 o
   2   3   8     1925.76     1966.07     62.76 o
   3   3   8     1668.49     1590.06     59.42 o
   4   3   8      136.08      102.89     22.35 o
   5   3   8      255.08      299.52     45.60 o
   6   3   8      740.32      640.51     49.28 o
   7   3   8      123.69      154.30     41.90 o
 -11   4   8      174.17      172.90     30.27 o
 -10   4   8      456.85      403.20     87.32 o
  -9   4   8     4138.92     4016.25    147.68 o
  -8   4   8      101.40      101.63     23.38 o
  -7   4   8      130.89      176.00     12.05 o
  -6   4   8       17.58       12.48     11.35 o
  -5   4   8     4149.79     4118.50     49.30 o
  -4   4   8       29.60       60.34     13.20 o
  -3   4   8      564.95      600.54     18.78 o
  -2   4   8        1.26       24.18      9.61 o
  -1   4   8     2084.89     2077.11     32.19 o
   0   4   8      461.67      471.33     17.80 o
   1   4   8     2357.56     2174.00     43.40 o
   2   4   8      662.79      623.64     29.92 o
   3   4   8     1307.74     1294.10     38.53 o
   4   4   8       19.90       30.81     21.16 o
   5   4   8     2266.30     2322.96     64.39 o
   6   4   8       49.53       30.54     36.08 o
 -11   5   8       65.55       45.55     30.20 o
 -10   5   8      900.92      830.06     63.60 o
  -9   5   8      584.47      583.28     56.05 o
  -8   5   8      752.69      740.12     25.62 o
  -7   5   8      693.50      727.40     23.34 o
  -6   5   8     2129.71     2128.55     34.61 o
  -5   5   8       38.45       34.44     11.41 o
  -4   5   8      146.87      184.07     15.44 o
  -3   5   8       42.23       68.30     11.96 o
  -2   5   8     2223.01     2255.65     30.25 o
  -1   5   8     2938.32     2902.15     38.41 o
   0   5   8      199.49      170.59     14.42 o
   1   5   8      771.26      768.80     22.67 o
   2   5   8     1891.97     1876.94     42.21 o
   3   5   8        9.77      -10.62     19.55 o
   4   5   8     1150.72     1125.85     39.28 o
   5   5   8      571.88      573.02     37.75 o
   6   5   8      726.93      858.01     53.35 o
 -11   6   8       35.76       20.18     31.62 o
 -10   6   8     1089.47     1146.25     91.27 o
  -9   6   8     1135.45     1066.00     28.63 o
  -8   6   8       78.46      100.19     13.19 o
  -7   6   8        5.78       65.49     13.24 o
  -6   6   8        0.31       49.75     12.09 o
  -5   6   8     2036.56     2051.69     32.82 o
  -4   6   8     4286.85     4347.24     60.58 o
  -3   6   8     2283.34     2242.61     35.11 o
  -2   6   8      823.95      834.95     22.21 o
  -1   6   8     2122.31     2157.25     33.52 o
   0   6   8     1009.87      930.95     25.37 o
   1   6   8     1410.14     1467.82     33.48 o
   2   6   8      982.93      956.74     33.35 o
   3   6   8      320.58      369.27     25.31 o
   4   6   8     2124.05     2235.34     59.85 o
   5   6   8      136.06      144.71     30.67 o
   6   6   8       33.78       -2.16     36.08 o
 -11   7   8       13.67        7.73     23.50 o
 -10   7   8        2.77       23.66     20.21 o
  -9   7   8      977.78      979.46     28.01 o
  -8   7   8      103.56      102.52     14.23 o
  -7   7   8     4817.23     4949.81     68.70 o
  -6   7   8      142.04      210.26     14.58 o
  -5   7   8     1369.30     1438.16     30.70 o
  -4   7   8      171.46      257.12     19.03 o
  -3   7   8      701.75      724.09     22.42 o
  -2   7   8      989.04      958.15     28.78 o
  -1   7   8    11371.19    11187.98    108.78 o
   0   7   8       94.71      101.72     14.67 o
   1   7   8     1089.64     1161.30     32.49 o
   2   7   8      372.86      382.73     24.69 o
   3   7   8       84.23       60.67     21.41 o
   4   7   8      308.11      430.65     29.15 o
   5   7   8      769.50      687.51     40.10 o
   6   7   8       88.16      138.58     39.83 o
 -11   8   8       36.71       37.82     23.98 o
 -10   8   8     5866.37     5776.01     91.07 o
  -9   8   8       93.72      110.08     17.87 o
  -8   8   8       18.41       10.24     15.05 o
  -7   8   8       80.00      141.08     16.62 o
  -6   8   8      849.69      882.28     24.33 o
  -5   8   8        4.79       45.09     14.18 o
  -4   8   8    15494.12    15746.71    163.91 o
  -3   8   8       74.83       65.86     26.15 o
  -2   8   8     6750.72     6684.18     87.57 o
  -1   8   8       94.06      138.69     14.95 o
   0   8   8       64.41       93.58     15.21 o
   1   8   8       48.17       33.45     18.76 o
   2   8   8     3465.49     3321.64     59.24 o
   3   8   8       37.25       39.06     21.23 o
   4   8   8     7990.34     8060.28    116.36 o
   5   8   8       40.35       64.03     36.06 o
   6   8   8      556.32      580.36     50.01 o
 -11   9   8      121.32       91.04     26.71 o
 -10   9   8      381.01      426.06     33.40 o
  -9   9   8     1766.49     1811.74     42.59 o
  -8   9   8       56.34       47.82     19.20 o
  -7   9   8     6960.54     7049.04     89.79 o
  -6   9   8       11.73       53.88     15.23 o
  -5   9   8     1291.70     1267.43     30.46 o
  -4   9   8      204.23      362.36     21.78 o
  -3   9   8      835.17      787.58     32.41 o
  -2   9   8      384.20      427.93     22.48 o
  -1   9   8     7974.91     8122.56    101.08 o
   0   9   8        0.76        0.79     15.59 o
   1   9   8     6371.07     6297.44     86.21 o
   2   9   8      167.43      204.80     23.44 o
   3   9   8      141.42      150.60     24.12 o
   4   9   8      153.98      281.68     38.90 o
   5   9   8     1610.94     1650.28     56.83 o
   6   9   8      245.16      314.59     68.63 o
 -10  10   8     1907.99     1945.58     44.33 o
  -9  10   8     1096.72     1100.62     38.61 o
  -8  10   8      371.43      313.61     24.66 o
  -7  10   8       40.22      105.21     21.61 o
  -6  10   8     1271.31     1345.89     39.62 o
  -5  10   8     1017.07     1044.45     32.48 o
  -4  10   8     8819.00     8871.23    112.89 o
  -3  10   8      324.53      414.82     34.25 o
  -2  10   8     3519.22     3608.95     58.38 o
  -1  10   8      614.74      580.66     26.37 o
   0  10   8      159.74      147.32     18.29 o
   1  10   8     1201.67     1188.83     49.79 o
   2  10   8     2463.14     2521.45     88.50 o
   3  10   8      171.10      163.43     24.98 o
   4  10   8     4734.84     4872.83    134.54 o
   5  10   8      268.10      334.62     43.90 o
 -10  11   8      242.98      247.52     30.22 o
  -9  11   8     1230.22     1228.10     51.47 o
  -8  11   8      245.95      216.69     32.34 o
  -7  11   8     2447.59     2515.15    123.97 o
  -6  11   8      468.16      501.18     40.38 o
  -5  11   8     2042.07     1928.82     66.39 o
  -4  11   8      476.50      567.63     37.96 o
  -3  11   8     1442.97     1519.99     56.06 o
  -2  11   8     4280.79     4221.85     65.41 o
  -1  11   8     2689.02     2603.91     57.84 o
   0  11   8      773.95      699.11     30.05 o
   1  11   8     2427.12     2365.94     50.20 o
   2  11   8      315.62      332.58     45.91 o
   3  11   8      187.70      208.41     26.36 o
   4  11   8      553.63      560.00     39.05 o
   5  11   8      766.51      840.27     55.60 o
 -10  12   8      206.86      166.51     51.74 o
  -9  12   8     1443.35     1580.96     87.32 o
  -8  12   8      300.77      350.17     44.56 o
  -7  12   8       70.57       34.66     34.14 o
  -6  12   8      331.86      314.16     28.43 o
  -5  12   8     2562.29     2518.76     61.17 o
  -4  12   8      929.36      982.94     59.67 o
  -3  12   8      905.62      870.86     37.50 o
  -2  12   8      637.59      599.67     31.71 o
  -1  12   8     2218.16     2226.33     66.48 o
   0  12   8      188.60      194.36     36.16 o
   1  12   8      918.76      873.86     44.08 o
   2  12   8      401.53      422.24     28.63 o
   3  12   8      586.18      614.40     33.28 o
   4  12   8      191.61      149.59     33.21 o
   5  12   8      328.73      295.54     45.97 o
  -9  13   8       65.92       38.27     51.74 o
  -8  13   8      831.62      845.13     46.03 o
  -7  13   8       67.04       58.31     43.48 o
  -6  13   8      539.19      505.38     33.16 o
  -5  13   8      449.11      444.64     35.86 o
  -4  13   8      212.33      217.08     40.33 o
  -3  13   8      199.54      252.19     29.42 o
  -2  13   8      946.25      907.65     67.55 o
  -1  13   8       37.94       39.61     28.82 o
   0  13   8      348.07      340.53     30.18 o
   1  13   8      275.08      280.75     30.24 o
   2  13   8     1135.50     1192.24     42.15 o
   3  13   8      771.26      765.23     36.37 o
   4  13   8      659.21      647.04     44.83 o
  -9  14   8      287.97      301.31     52.82 o
  -8  14   8     1505.98     1549.24     62.28 o
  -7  14   8      321.32      332.61     38.67 o
  -6  14   8      243.94      279.78     31.01 o
  -5  14   8     1402.28     1364.40     50.51 o
  -4  14   8      480.81      538.75     34.82 o
  -3  14   8      657.89      623.31     36.39 o
  -2  14   8       32.86       38.09     46.71 o
  -1  14   8      675.57      633.63     54.26 o
   0  14   8     1630.18     1460.54     50.83 o
   1  14   8      552.29      581.86     45.11 o
   2  14   8      117.95      150.17     30.89 o
   3  14   8       90.66       87.34     27.85 o
   4  14   8        3.41       39.61     32.94 o
  -8  15   8      114.40       62.07     74.74 o
  -7  15   8       39.07       21.33     34.89 o
  -6  15   8       86.71       94.90     37.44 o
  -5  15   8      137.25      201.41     31.55 o
  -4  15   8        1.87      -27.88     27.88 o
  -3  15   8     1353.46     1276.78     63.54 o
  -2  15   8      171.30      194.05     39.09 o
  -1  15   8       68.00       66.38     32.42 o
   0  15   8        3.47      116.59     28.43 o
   1  15   8      249.05      233.95     32.87 o
   2  15   8      163.23      149.15     32.80 o
   3  15   8     1517.24     1527.12     72.89 o
  -7  16   8       20.40      -12.27     36.84 o
  -6  16   8     1610.72     1787.63     60.10 o
  -5  16   8       44.39       14.36     35.91 o
  -4  16   8      175.45      180.91     39.39 o
  -3  16   8       25.79       76.70     38.45 o
  -2  16   8      126.44      144.94     40.72 o
  -1  16   8        0.31      -17.97     51.02 o
   0  16   8     3800.46     3914.33     81.14 o
   1  16   8        0.86       56.84     30.42 o
   2  16   8      856.40      893.84     46.02 o
  -6  17   8       57.08      127.24     40.89 o
  -5  17   8     1416.63     1506.60     70.78 o
  -4  17   8        4.92        5.95     39.26 o
  -3  17   8     2640.80     2763.35     87.34 o
  -2  17   8      131.32      122.47     61.44 o
  -1  17   8       85.15       46.31     40.79 o
   0  17   8      734.78      849.95     44.39 o
   1  17   8      518.31      433.18     48.82 o
  -5  18   8      257.48      323.70     47.06 o
  -4  18   8      119.56       68.67     41.73 o
  -3  18   8      307.60      369.49     52.46 o
  -2  18   8     1491.70     1576.14    173.19 o
  -1  18   8      612.55      574.13    103.13 o
   0  18   8     3377.18     3393.50     97.19 o
  -3  19   8     1667.99     1814.59    121.45 o
  -2  19   8      104.97      181.82     70.43 o
  -9   0   9     8070.12     8186.86    235.72 o
  -7   0   9     1159.02     1165.89     42.97 o
  -5   0   9      316.40      373.96     24.06 o
  -3   0   9     2577.52     2428.86     60.73 o
  -1   0   9     6939.49     7122.21    167.45 o
   1   0   9      646.33      707.21     32.20 o
   3   0   9     2282.75     2243.88     70.79 o
   5   0   9     6529.57     6626.42    138.96 o
 -11   1   9      962.60     1029.83     91.27 o
 -10   1   9       61.49      130.79     54.62 o
  -9   1   9       29.31      119.69     21.10 o
  -8   1   9      215.29      221.25     17.62 o
  -7   1   9       39.90       61.38     11.07 o
  -6   1   9    11266.12    11577.56    112.47 o
  -5   1   9      689.20      676.77     18.36 o
  -4   1   9     2828.76     2889.75     40.60 o
  -3   1   9     2703.24     2638.25     44.21 o
  -2   1   9      463.96      410.28     16.00 o
  -1   1   9     1154.16     1162.45     31.01 o
   0   1   9     2965.06     3044.72     42.29 o
   1   1   9      231.09      191.57     16.57 o
   2   1   9     9397.88     9408.57    118.65 o
   3   1   9     1280.57     1266.47     41.13 o
   4   1   9     1891.91     1807.89     48.22 o
   5   1   9      254.26      266.30     34.98 o
   6   1   9        9.08      -11.88     38.34 o
 -11   2   9      136.06      155.62     25.72 o
 -10   2   9      168.35      196.73     47.79 o
  -9   2   9     5294.32     5111.91    254.40 o
  -8   2   9     2090.43     1940.80     54.35 o
  -7   2   9      373.69      402.81     16.78 o
  -6   2   9     1224.68     1194.74     27.29 o
  -5   2   9      253.19      258.92     19.78 o
  -4   2   9       60.72       71.28     13.49 o
  -3   2   9     3417.98     3477.29     47.90 o
  -2   2   9       33.40       21.02     11.37 o
  -1   2   9     4676.42     4594.64     53.53 o
   0   2   9     3710.34     3665.67     47.41 o
   1   2   9      442.00      395.73     30.30 o
   2   2   9      430.91      407.64     26.24 o
   3   2   9     1100.18     1081.69     53.97 o
   4   2   9       32.66       15.26     23.58 o
   5   2   9     3311.27     3510.93     78.14 o
   6   2   9     1024.09     1105.30     61.49 o
 -11   3   9      782.66      824.71     93.78 o
 -10   3   9       10.92       18.72     24.72 o
  -9   3   9        4.69       25.40     23.36 o
  -8   3   9      895.32      859.00     40.97 o
  -7   3   9      355.05      409.73     15.59 o
  -6   3   9     2684.51     2790.75     42.64 o
  -5   3   9     1875.61     1816.33     34.21 o
  -4   3   9     3754.40     3734.40     48.70 o
  -3   3   9     7316.86     7376.18     83.80 o
  -2   3   9       35.08       42.43     13.53 o
  -1   3   9      242.13      265.45     16.11 o
   0   3   9      816.18      840.90     23.88 o
   1   3   9     1793.47     1826.33     56.17 o
   2   3   9     2902.37     2750.37     52.98 o
   3   3   9     1723.23     1803.76     46.57 o
   4   3   9      149.29      201.55     26.47 o
   5   3   9      446.38      531.96     39.79 o
   6   3   9      106.34      125.26     47.07 o
 -11   4   9      421.42      411.16     34.51 o
 -10   4   9     1186.87     1037.30     66.83 o
  -9   4   9       36.65       11.26     41.32 o
  -8   4   9     1009.39      974.37     22.14 o
  -7   4   9     1207.06     1179.29     26.53 o
  -6   4   9      731.56      797.70     24.31 o
  -5   4   9      286.55      316.11     15.37 o
  -4   4   9      129.83      168.71     18.77 o
  -3   4   9      935.54      960.48     29.08 o
  -2   4   9        0.70       30.66     13.79 o
  -1   4   9     1940.98     1841.06     31.99 o
   0   4   9     2369.78     2299.39     36.96 o
   1   4   9     1368.09     1291.13     38.38 o
   2   4   9      790.80      658.49     29.52 o
   3   4   9      332.05      355.25     27.13 o
   4   4   9     1077.05     1012.52     38.25 o
   5   4   9      214.70      227.03     34.17 o
   6   4   9     1250.86     1304.05     66.06 o
 -11   5   9      459.64      363.15     50.31 o
 -10   5   9     1323.21     1190.74     49.92 o
  -9   5   9       75.42       80.99     14.57 o
  -8   5   9      236.38      270.01     14.83 o
  -7   5   9     4312.62     4257.59     57.23 o
  -6   5   9      307.83      289.61     17.08 o
  -5   5   9     1051.71     1178.20     29.93 o
  -4   5   9      326.77      358.45     20.02 o
  -3   5   9     1737.77     1717.38     70.95 o
  -2   5   9     5580.60     5611.63     73.55 o
  -1   5   9     3985.76     4086.27     50.35 o
   0   5   9      546.42      510.01     26.46 o
   1   5   9     1303.12     1286.17     37.99 o
   2   5   9       15.43       -9.63     20.10 o
   3   5   9      958.65     1035.14     74.79 o
   4   5   9       14.11      -21.91     24.01 o
   5   5   9      548.84      548.70     53.61 o
 -11   6   9      736.80      798.24     48.08 o
 -10   6   9     1060.55      924.16     57.09 o
  -9   6   9       21.86       25.82     13.37 o
  -8   6   9      905.47      867.22     25.04 o
  -7   6   9     1501.15     1512.95     31.57 o
  -6   6   9      117.48      140.92     22.94 o
  -5   6   9     3180.62     3270.77     54.45 o
  -4   6   9     2565.42     2665.81     45.88 o
  -3   6   9     2162.00     2123.21     64.12 o
  -2   6   9     1350.71     1337.59     31.26 o
  -1   6   9      345.95      441.24     20.78 o
   0   6   9      999.03     1028.94     27.75 o
   1   6   9     4453.27     4254.04     68.36 o
   2   6   9      427.58      440.96     27.42 o
   3   6   9      218.30      277.88     26.48 o
   4   6   9      806.72      877.97     37.16 o
   5   6   9        8.33       10.69     35.91 o
 -11   7   9       15.37       34.07     22.13 o
 -10   7   9     2614.84     2615.83     55.33 o
  -9   7   9      504.15      420.61     18.47 o
  -8   7   9     1817.15     1826.21     38.14 o
  -7   7   9     1646.42     1588.81     52.07 o
  -6   7   9      161.60      183.92     17.83 o
  -5   7   9      683.01      816.73     26.64 o
  -4   7   9     1424.21     1439.43     47.94 o
  -3   7   9        7.87       42.77     20.72 o
  -2   7   9    11131.37    11076.72    134.55 o
  -1   7   9      701.42      666.79     24.52 o
   0   7   9     2021.43     2065.87     40.14 o
   1   7   9      315.50      366.21     32.47 o
   2   7   9      275.94      248.28     24.61 o
   3   7   9       55.97       49.90     23.34 o
   4   7   9     1890.01     1767.30     54.04 o
   5   7   9       15.22      -13.52     41.68 o
 -10   8   9       64.51       96.27     35.23 o
  -9   8   9      121.53      130.94     19.08 o
  -8   8   9      854.02      817.04     31.24 o
  -7   8   9     2049.99     2022.69     39.10 o
  -6   8   9       96.87      109.38     15.85 o
  -5   8   9     4911.08     4833.41     69.35 o
  -4   8   9      593.97      634.79     30.14 o
  -3   8   9      464.40      485.50     28.48 o
  -2   8   9        4.52      158.55     21.10 o
  -1   8   9      144.27      131.14     18.25 o
   0   8   9        8.99       29.08     17.21 o
   1   8   9     6871.45     6877.27     93.65 o
   2   8   9        0.33        8.09     24.01 o
   3   8   9     1363.56     1390.70     53.91 o
   4   8   9       49.89       85.14     26.82 o
   5   8   9       15.70       45.50     38.10 o
 -10   9   9     3107.48     3052.99     61.92 o
  -9   9   9        2.10        8.63     24.05 o
  -8   9   9     3413.65     3288.96     79.66 o
  -7   9   9       99.72      115.49     23.75 o
  -6   9   9       95.93      125.69     19.66 o
  -5   9   9      449.71      509.24     24.58 o
  -4   9   9      677.50      693.93     28.07 o
  -3   9   9      905.95      946.21     38.42 o
  -2   9   9    10976.78    10763.33    133.91 o
  -1   9   9      412.90      414.93     22.33 o
   0   9   9     2652.87     2565.89     50.27 o
   1   9   9      251.16      321.74     28.67 o
   2   9   9      101.22       84.35     23.18 o
   3   9   9       15.63       58.39     24.96 o
   4   9   9     2390.60     2389.75    117.27 o
   5   9   9      440.66      488.73     48.78 o
 -10  10   9      681.71      696.43     35.69 o
  -9  10   9      113.06       88.64     28.82 o
  -8  10   9       94.09      137.41     29.78 o
  -7  10   9     1688.93     1701.15     45.77 o
  -6  10   9       14.41        7.85     21.47 o
  -5  10   9     3194.79     3204.41     55.78 o
  -4  10   9       31.06       54.93     20.45 o
  -3  10   9     1156.27     1058.43     80.83 o
  -2  10   9       97.72      221.91     27.81 o
  -1  10   9        5.74      100.92     20.84 o
   0  10   9      605.69      574.51     47.52 o
   1  10   9     4275.70     4195.17     68.96 o
   2  10   9     1268.89     1142.07     40.21 o
   3  10   9     2842.43     2965.72     61.50 o
   4  10   9      333.29      390.67     37.39 o
 -10  11   9      564.42      600.07     88.39 o
  -9  11   9      904.81      958.53    109.95 o
  -8  11   9     1903.99     1824.88     60.37 o
  -7  11   9     2013.16     2006.37     61.84 o
  -6  11   9      232.81      240.06     31.85 o
  -5  11   9      106.82      156.07     23.86 o
  -4  11   9      157.90      193.54     23.14 o
  -3  11   9      741.21      795.11     36.74 o
  -2  11   9     1247.18     1331.84     59.50 o
  -1  11   9     2273.96     2360.48     65.22 o
   0  11   9      204.27      294.72     33.56 o
   1  11   9     1549.14     1584.57     52.06 o
   2  11   9       38.92       60.86     24.72 o
   3  11   9      345.88      329.53     36.30 o
   4  11   9     1198.32     1238.71     52.20 o
  -9  12   9      714.39      678.80     56.77 o
  -8  12   9      417.84      456.92     56.05 o
  -7  12   9      322.47      299.75     35.81 o
  -6  12   9       12.89       24.56     31.64 o
  -5  12   9     1407.30     1398.67     66.70 o
  -4  12   9     1392.11     1422.26     50.53 o
  -3  12   9       33.35       16.63     24.62 o
  -2  12   9      275.24      292.32     64.32 o
  -1  12   9       73.56      152.63     34.51 o
   0  12   9      609.25      627.96     36.14 o
   1  12   9      431.32      464.38     38.31 o
   2  12   9      522.16      602.79     33.37 o
   3  12   9      771.91      810.17     38.28 o
  -9  13   9       69.36       53.83     33.96 o
  -8  13   9      254.23      269.34     38.46 o
  -7  13   9      927.20      932.02     57.13 o
  -6  13   9     1406.51     1434.33     50.53 o
  -5  13   9       19.25      -13.12     25.93 o
  -4  13   9      201.16      246.49     30.64 o
  -3  13   9      639.26      605.57     36.87 o
  -2  13   9       98.12      132.95     50.31 o
  -1  13   9      459.58      395.87     41.15 o
   0  13   9      272.94      278.67     33.67 o
   1  13   9      383.29      421.40     40.38 o
   2  13   9      722.74      680.72     67.79 o
   3  13   9      646.88      698.21     37.69 o
  -8  14   9      256.12      232.84     38.37 o
  -7  14   9       72.48       56.42     34.79 o
  -6  14   9       58.62       95.97     29.78 o
  -5  14   9       85.83       65.76     33.96 o
  -4  14   9      540.03      580.55     37.59 o
  -3  14   9      459.72      451.95     44.36 o
  -2  14   9        0.24      -27.31     47.43 o
  -1  14   9     1151.51     1014.78    106.72 o
   0  14   9     1070.43     1001.35     44.06 o
   1  14   9      136.41       89.44     30.41 o
   2  14   9       57.51       69.64     46.26 o
  -7  15   9      121.76      118.03     71.15 o
  -6  15   9     2697.63     2786.33     70.05 o
  -5  15   9      329.39      290.03     34.58 o
  -4  15   9     1285.89     1075.77     68.27 o
  -3  15   9      425.71      407.91     45.60 o
  -2  15   9       91.85       27.31     53.18 o
  -1  15   9        3.27       61.93     36.71 o
   0  15   9      747.81      779.13     78.33 o
   1  15   9      104.78      132.79     51.70 o
   2  15   9     2123.46     2214.79     67.45 o
  -6  16   9      317.69      321.32     36.41 o
  -5  16   9      463.11      390.14     45.52 o
  -4  16   9        0.14      -18.63     37.95 o
  -3  16   9     1124.66     1151.62     61.99 o
  -2  16   9      125.37      168.21     77.97 o
  -1  16   9     3429.20     3197.27    133.67 o
   0  16   9      256.99      206.60     47.79 o
   1  16   9       44.56       47.81     33.31 o
  -5  17   9       50.19       25.79     54.98 o
  -4  17   9     2247.07     2098.10     90.55 o
  -3  17   9        4.42       78.95     42.54 o
  -2  17   9      129.60      108.01     47.43 o
  -1  17   9      420.33      388.79     71.86 o
 -10   0  10     1779.06     1504.85     54.62 o
  -8   0  10     1557.04     1440.93     51.38 o
  -6   0  10      289.71      304.44     36.29 o
  -4   0  10     8471.38     8228.37    145.75 o
  -2   0  10     3037.63     3199.02     77.70 o
   0   0  10       32.19       37.44     21.89 o
   2   0  10     2336.62     2241.46     70.59 o
   4   0  10     5224.05     5246.75    119.41 o
 -10   1  10        6.06       40.48     24.08 o
  -9   1  10      445.44      455.25     28.32 o
  -8   1  10        4.21        7.48     12.67 o
  -7   1  10     4968.71     4885.09     53.63 o
  -6   1  10      470.09      497.63     18.50 o
  -5   1  10      108.43      125.68     15.04 o
  -4   1  10       26.87       -9.55     17.41 o
  -3   1  10      485.13      521.96     24.41 o
  -2   1  10      126.53       88.04     19.66 o
  -1   1  10     4720.77     4523.54     81.82 o
   0   1  10      158.62      180.38     17.28 o
   1   1  10     4276.96     4225.52     67.24 o
   2   1  10     1034.01      995.04     36.16 o
   3   1  10       18.71       22.89     23.58 o
   4   1  10        3.43       60.59     27.59 o
   5   1  10      504.43      501.79     50.66 o
 -11   2  10      567.79      479.83     32.72 o
 -10   2  10     1482.00     1252.92    183.97 o
  -9   2  10     2384.03     2211.63     48.96 o
  -8   2  10       62.84       80.21     13.66 o
  -7   2  10       25.93       79.86     14.48 o
  -6   2  10      906.30      938.86     31.36 o
  -5   2  10      459.89      438.00     23.17 o
  -4   2  10     7386.55     7511.39     95.95 o
  -3   2  10     1090.66     1108.68     54.66 o
  -2   2  10     1877.48     1799.95     52.51 o
  -1   2  10     3593.80     3671.34     53.61 o
   0   2  10       67.18       58.28     15.91 o
   1   2  10      354.00      331.78     29.15 o
   2   2  10     1997.58     2099.19     49.17 o
   3   2  10      181.66      157.57     26.00 o
   4   2  10     2753.85     2671.60     59.81 o
   5   2  10      906.15      902.69     58.57 o
 -11   3  10        1.34       26.62     27.51 o
 -10   3  10      219.74      268.32     31.26 o
  -9   3  10      685.97      643.34     39.62 o
  -8   3  10      776.06      723.98     22.41 o
  -7   3  10     2864.73     2767.80     40.70 o
  -6   3  10     3131.99     3113.56     48.65 o
  -5   3  10      959.16      967.24     26.92 o
  -4   3  10       98.80       91.46     18.04 o
  -3   3  10      462.73      486.70     25.21 o
  -2   3  10      179.52      173.93     20.57 o
  -1   3  10     1202.84     1233.08     33.28 o
   0   3  10      299.10      376.75     20.10 o
   1   3  10     1767.12     1789.85     44.38 o
   2   3  10     2732.88     2626.27     54.33 o
   3   3  10      200.31      192.98     26.71 o
   4   3  10       24.64       12.69     27.00 o
   5   3  10      593.41      668.29     53.06 o
 -11   4  10        0.05       20.36     46.71 o
 -10   4  10      858.23      779.32     42.93 o
  -9   4  10     1997.68     1848.25     31.32 o
  -8   4  10      974.14      946.20     24.72 o
  -7   4  10     1192.05     1218.10     29.79 o
  -6   4  10      749.78      782.34     28.21 o
  -5   4  10     2020.40     2013.27     35.53 o
  -4   4  10      536.00      471.86     23.08 o
  -3   4  10     2106.03     2012.34     42.30 o
  -2   4  10     1551.67     1477.50     38.41 o
  -1   4  10     1901.75     1911.90     38.99 o
   0   4  10      423.95      365.14     21.93 o
   1   4  10     1839.16     1780.85     45.12 o
   2   4  10      873.78      907.68     36.30 o
   3   4  10      174.93      218.38     27.46 o
   4   4  10      543.60      579.25     35.35 o
   5   4  10     1005.58     1085.27     61.49 o
 -11   5  10     1725.62     1640.83    196.19 o
 -10   5  10      300.29      344.74     20.75 o
  -9   5  10      968.52      866.28     24.34 o
  -8   5  10     1094.15     1017.33     26.76 o
  -7   5  10      659.95      629.65     23.28 o
  -6   5  10     1131.60     1153.61     31.23 o
  -5   5  10     1403.67     1442.55     45.45 o
  -4   5  10      149.22      185.61     25.05 o
  -3   5  10     1531.75     1561.06     39.06 o
  -2   5  10     2243.66     2237.19     46.84 o
  -1   5  10     1277.43     1232.90     33.93 o
   0   5  10        4.98        4.73     17.73 o
   1   5  10      505.55      609.44     29.77 o
   2   5  10      772.50      786.79     33.76 o
   3   5  10     1777.48     1717.19     49.11 o
   4   5  10      707.02      764.33     38.02 o
 -10   6  10      324.84      290.76     20.05 o
  -9   6  10      220.54      210.06     18.60 o
  -8   6  10     3599.97     3516.69     52.45 o
  -7   6  10      691.19      691.44     28.18 o
  -6   6  10     1503.01     1559.78     35.80 o
  -5   6  10     3030.42     3118.87     74.01 o
  -4   6  10       73.63       59.00     19.19 o
  -3   6  10       19.83       48.06     19.37 o
  -2   6  10       34.08       69.16     20.39 o
  -1   6  10       10.11       25.61     21.19 o
   0   6  10     4689.58     4882.71     75.33 o
   1   6  10     1174.49     1132.86     45.74 o
   2   6  10      279.91      299.81     28.01 o
   3   6  10      674.76      687.03     35.42 o
   4   6  10        4.68      -12.08     26.44 o
 -10   7  10      661.64      618.72     25.43 o
  -9   7  10      833.03      783.41     25.62 o
  -8   7  10      720.74      719.94     25.75 o
  -7   7  10       51.97       65.58     17.98 o
  -6   7  10       86.71       94.32     21.40 o
  -5   7  10     3928.36     3857.08     60.33 o
  -4   7  10        9.98       11.47     21.82 o
  -3   7  10     1692.74     1828.20     42.88 o
  -2   7  10      696.65      720.45     30.61 o
  -1   7  10       79.63       80.78     22.31 o
   0   7  10      777.13      823.72     37.94 o
   1   7  10        5.93       -1.19     21.66 o
   2   7  10        4.71       24.14     23.55 o
   3   7  10     3073.84     3059.44     62.29 o
   4   7  10      236.03      224.00     30.80 o
 -10   8  10      163.10      176.62     26.73 o
  -9   8  10      221.57      220.21     20.03 o
  -8   8  10     5265.90     5246.32     86.51 o
  -7   8  10      114.88      120.51     22.75 o
  -6   8  10     1253.79     1236.28     42.81 o
  -5   8  10        5.95       43.99     19.45 o
  -4   8  10      270.18      273.42     26.41 o
  -3   8  10      202.13      201.72     22.71 o
  -2   8  10     1425.92     1432.84     41.01 o
  -1   8  10        3.66       -6.11     25.09 o
   0   8  10     8420.97     8397.35    127.59 o
   1   8  10      354.55      314.09     31.79 o
   2   8  10      327.23      356.33     29.22 o
   3   8  10      292.95      322.60     31.00 o
   4   8  10       87.89        0.49     32.02 o
 -10   9  10        7.57       20.42     21.43 o
  -9   9  10      759.23      671.25     56.77 o
  -8   9  10      201.66      226.98     25.73 o
  -7   9  10      426.35      357.43     27.88 o
  -6   9  10        4.16       29.46     28.63 o
  -5   9  10     1804.90     1807.09     43.12 o
  -4   9  10       12.15       35.69     23.76 o
  -3   9  10     2354.99     2393.26     54.21 o
  -2   9  10       92.38      191.35     24.40 o
  -1   9  10      314.96      307.74     31.49 o
   0   9  10        1.42       80.74     26.96 o
   1   9  10      380.40      361.79     36.66 o
   2   9  10      216.42      244.02     28.13 o
   3   9  10     3203.94     3321.48     67.12 o
  -9  10  10      162.59      180.85     45.63 o
  -8  10  10     1442.73     1364.00     54.63 o
  -7  10  10     1277.45     1286.13     43.74 o
  -6  10  10     1595.42     1571.48     46.99 o
  -5  10  10     1281.59     1272.91     40.45 o
  -4  10  10       37.54       64.46     21.98 o
  -3  10  10       51.77      161.09     38.82 o
  -2  10  10     1788.37     1788.79     65.85 o
  -1  10  10      581.35      549.52     35.94 o
   0  10  10     3594.28     3642.70     74.43 o
   1  10  10     1276.53     1297.53     50.91 o
   2  10  10      822.45      765.70     42.04 o
   3  10  10      343.44      332.98     32.97 o
  -9  11  10      780.39      650.39     42.67 o
  -8  11  10      854.43      804.61     45.22 o
  -7  11  10       67.30       94.77     65.40 o
  -6  11  10      626.30      526.13     33.28 o
  -5  11  10      949.68      858.35     32.94 o
  -4  11  10      159.55      172.45     36.61 o
  -3  11  10     4486.48     4248.03     82.32 o
  -2  11  10      733.95      836.27     40.23 o
  -1  11  10      554.15      579.12     88.39 o
   0  11  10      138.01      134.43     39.32 o
   1  11  10      405.37      470.49     56.01 o
   2  11  10       73.49       58.65     31.95 o
   3  11  10     1121.76     1068.79     50.63 o
  -8  12  10      750.06      756.58     46.96 o
  -7  12  10      926.67      982.37     50.12 o
  -6  12  10      742.61      751.03     37.97 o
  -5  12  10      706.23      775.00     33.27 o
  -4  12  10      631.73      615.31     32.44 o
  -3  12  10      210.28      263.37     39.55 o
  -2  12  10      718.31      768.74     40.13 o
  -1  12  10      191.20      195.31     45.63 o
   0  12  10      707.24      677.71     50.75 o
   1  12  10     2274.86     2208.01     63.66 o
   2  12  10      269.45      326.53     43.13 o
  -8  13  10      358.55      348.44     77.25 o
  -7  13  10     1396.84     1410.70     63.13 o
  -6  13  10      616.25      587.48     56.49 o
  -5  13  10      453.96      475.29     36.08 o
  -4  13  10       18.69       28.28     29.00 o
  -3  13  10      401.36      406.04     60.37 o
  -2  13  10       91.95      167.45     58.93 o
  -1  13  10      624.30      618.69     66.12 o
   0  13  10      120.65       77.10     39.69 o
   1  13  10      838.27      818.51     77.97 o
   2  13  10      460.03      551.37     70.00 o
  -7  14  10       55.44      102.92     38.75 o
  -6  14  10      846.42      789.67     59.15 o
  -5  14  10       78.63       90.52     31.48 o
  -4  14  10     3098.88     2963.31    158.46 o
  -3  14  10      897.91      827.97    107.80 o
  -2  14  10      633.16      582.50    120.37 o
  -1  14  10      952.24      916.26     68.27 o
   0  14  10       41.34       11.68     40.06 o
   1  14  10       14.75       -6.89     41.01 o
  -6  15  10      630.67      572.64     40.79 o
  -5  15  10      228.05      227.95     42.25 o
  -4  15  10      989.95      921.70     56.52 o
  -3  15  10      285.01      298.20     45.82 o
  -2  15  10       37.08      102.05     58.93 o
  -1  15  10     1160.03     1345.13     88.75 o
   0  15  10      141.05      219.09     46.33 o
  -5  16  10      245.44      244.45     45.12 o
  -4  16  10     2423.67     2650.11     88.65 o
  -3  16  10      242.33      192.15     45.66 o
  -2  16  10      180.86      151.18     45.46 o
 -11   0  11      264.13      199.07     31.62 o
  -9   0  11      478.96      471.31     42.04 o
  -7   0  11       78.06       65.40     24.39 o
  -5   0  11     5877.25     5477.28    107.67 o
  -3   0  11      176.78      179.50     44.20 o
  -1   0  11       12.07      -18.40     30.99 o
   1   0  11     2181.04     2150.85     71.01 o
   3   0  11      889.96      803.77     57.85 o
 -11   1  11       22.74        0.72     29.46 o
 -10   1  11     1209.89     1144.17     48.15 o
  -9   1  11      252.60      298.67     20.12 o
  -8   1  11     1208.85     1045.42     34.02 o
  -7   1  11     1175.98     1163.04     39.21 o
  -6   1  11      751.40      779.70     27.37 o
  -5   1  11       25.39       40.96     21.26 o
  -4   1  11      560.48      585.06     26.84 o
  -3   1  11        3.25       15.85     19.47 o
  -2   1  11     6118.35     6241.57     89.18 o
  -1   1  11     1126.47     1186.28     39.25 o
   0   1  11      180.65      203.22     36.58 o
   1   1  11      338.69      315.76     27.27 o
   2   1  11      458.56      402.27     30.29 o
   3   1  11       14.48      -26.52     26.52 o
   4   1  11     1561.09     1592.91     53.71 o
 -10   2  11     1137.10     1052.90     70.79 o
  -9   2  11      129.26      126.68     16.41 o
  -8   2  11      668.40      684.00     23.99 o
  -7   2  11     1436.73     1456.68     48.00 o
  -6   2  11       18.25       38.43     17.67 o
  -5   2  11     4307.33     4360.08     65.16 o
  -4   2  11     1358.96     1321.00     36.64 o
  -3   2  11      152.74      180.02     22.09 o
  -2   2  11      309.76      315.53     25.86 o
  -1   2  11       23.21       32.66     22.31 o
   0   2  11       26.76       46.34     33.53 o
   1   2  11     2348.40     2344.17     61.09 o
   2   2  11      391.67      416.47     30.70 o
   3   2  11      712.80      704.84     37.07 o
   4   2  11      641.43      663.34     38.78 o
 -10   3  11     1615.20     1409.49     38.06 o
  -9   3  11      393.46      426.00     20.06 o
  -8   3  11     2261.89     2155.64     39.93 o
  -7   3  11     2045.60     1951.46     35.08 o
  -6   3  11      615.83      615.03     24.95 o
  -5   3  11      248.09      321.21     23.87 o
  -4   3  11     1418.01     1478.95     39.20 o
  -3   3  11       36.26       61.33     20.81 o
  -2   3  11     2984.33     3012.65     55.86 o
  -1   3  11     3463.51     3424.49     61.68 o
   0   3  11      942.08      769.58     49.04 o
   1   3  11     1085.65     1099.96     44.62 o
   2   3  11      537.98      481.30     31.86 o
   3   3  11      553.37      657.82     36.49 o
   4   3  11     1475.12     1638.62     54.07 o
 -10   4  11     1003.42      984.06     31.96 o
  -9   4  11     1191.56     1165.86     29.87 o
  -8   4  11      803.11      854.91     30.91 o
  -7   4  11     2133.66     2022.01     40.05 o
  -6   4  11      377.85      357.66     22.43 o
  -5   4  11     1062.66     1062.07     47.92 o
  -4   4  11     4931.97     4815.85     71.45 o
  -3   4  11     2218.54     2185.17     46.52 o
  -2   4  11       10.37       51.11     21.80 o
  -1   4  11     2784.45     2806.40     57.70 o
   0   4  11      572.77      605.21     98.10 o
   1   4  11     1565.18     1495.54     52.64 o
   2   4  11       83.54      117.56     26.58 o
   3   4  11     2332.79     2458.57     84.77 o
 -10   5  11      811.85      744.41     40.35 o
  -9   5  11        0.36       31.93     16.39 o
  -8   5  11      695.97      699.54     35.40 o
  -7   5  11     1664.74     1653.80     43.67 o
  -6   5  11     2691.23     2686.84     62.21 o
  -5   5  11     1792.55     1863.88     45.97 o
  -4   5  11     1554.47     1685.36     52.90 o
  -3   5  11     1902.87     1977.26     46.47 o
  -2   5  11      799.85      734.70     31.79 o
  -1   5  11      863.35      896.15     40.65 o
   0   5  11     2163.49     2066.31     92.71 o
   1   5  11      132.43      130.23     29.93 o
   2   5  11     2793.89     2625.62    134.06 o
   3   5  11     1500.90     1567.66     51.82 o
 -10   6  11      207.59      199.70     21.30 o
  -9   6  11     2976.59     3000.48     45.92 o
  -8   6  11      672.28      739.50     26.60 o
  -7   6  11      835.81      778.69     57.18 o
  -6   6  11     1472.15     1323.47     41.90 o
  -5   6  11      500.17      535.49     26.32 o
  -4   6  11      124.86      193.62     22.58 o
  -3   6  11     2718.07     2678.79     52.99 o
  -2   6  11      189.64      211.45     29.56 o
  -1   6  11     2888.94     2953.10     67.99 o
   0   6  11     1957.99     1992.08     71.14 o
   1   6  11      570.17      442.45     35.42 o
   2   6  11        1.42       69.39     35.31 o
   3   6  11      529.14      539.60     35.76 o
 -10   7  11       14.57       24.23     20.70 o
  -9   7  11      133.67      202.78     19.87 o
  -8   7  11      303.46      323.27     36.39 o
  -7   7  11      144.95      163.02     24.78 o
  -6   7  11     4778.33     4790.18     82.32 o
  -5   7  11      415.00      384.51     30.84 o
  -4   7  11      826.89      741.67     35.06 o
  -3   7  11      932.78     1064.50     40.87 o
  -2   7  11      393.85      395.28     28.17 o
  -1   7  11       45.37       81.37     29.25 o
   0   7  11     1769.27     1788.59    241.47 o
   1   7  11       35.21       69.85     38.85 o
   2   7  11     4239.02     4259.56     87.34 o
   3   7  11      633.86      649.79     43.76 o
  -9   8  11     4133.55     4148.77     72.85 o
  -8   8  11       94.88       86.42     24.61 o
  -7   8  11       18.70       -0.66     23.56 o
  -6   8  11       69.02       73.05     25.02 o
  -5   8  11     1190.66     1069.84     43.12 o
  -4   8  11       70.92       85.70     22.58 o
  -3   8  11     1964.19     1998.55     47.83 o
  -2   8  11      124.67       89.68     28.32 o
  -1   8  11     1286.49     1328.04     51.24 o
   0   8  11      371.09      331.39     43.69 o
   1   8  11       12.33       40.50     38.75 o
   2   8  11      209.39      282.81     36.57 o
  -9   9  11       77.62      167.27     26.87 o
  -8   9  11       59.49        8.97     24.80 o
  -7   9  11        7.89        3.57     24.80 o
  -6   9  11     3273.99     3194.12     66.47 o
  -5   9  11      192.10      146.63     27.92 o
  -4   9  11      280.59      252.51     25.56 o
  -3   9  11      153.51      179.00     25.35 o
  -2   9  11      195.09      207.20     35.18 o
  -1   9  11      358.61      435.36     43.95 o
   0   9  11     1009.55      968.08     74.74 o
   1   9  11      150.88      140.01     42.14 o
   2   9  11     2077.12     2089.96     91.33 o
  -9  10  11      847.60      831.79     45.71 o
  -8  10  11      432.41      458.99     32.00 o
  -7  10  11      281.21      219.05     29.15 o
  -6  10  11      231.40      301.39     30.81 o
  -5  10  11        8.25       57.50     27.21 o
  -4  10  11      498.41      476.90     48.72 o
  -3  10  11     1677.86     1678.50     46.83 o
  -2  10  11       23.62       70.17     29.35 o
  -1  10  11     1162.39     1087.39     67.91 o
   0  10  11      349.17      315.85     59.29 o
   1  10  11        5.29      -37.15     39.87 o
   2  10  11        4.62      -31.79     43.12 o
  -8  11  11      464.23      463.81     41.85 o
  -7  11  11      488.30      485.06     34.16 o
  -6  11  11     1121.73     1140.44     47.36 o
  -5  11  11      991.05     1027.80     46.95 o
  -4  11  11      787.90      820.69     35.61 o
  -3  11  11     1623.89     1713.74     55.81 o
  -2  11  11      158.46      196.26     32.98 o
  -1  11  11      276.46      318.52     43.70 o
   0  11  11      433.06      535.52     95.22 o
   1  11  11       10.08       37.46     42.65 o
  -7  12  11     1267.93     1332.20     84.80 o
  -6  12  11      432.89      359.50     34.53 o
  -5  12  11      535.53      462.46     41.18 o
  -4  12  11      720.44      742.99     35.74 o
  -3  12  11     1237.91     1198.07     49.47 o
  -2  12  11       77.97      102.67     38.58 o
  -1  12  11     1046.86      963.66     57.09 o
   0  12  11     1227.65     1331.67     80.13 o
   1  12  11      580.55      601.92     55.60 o
  -7  13  11      415.75      477.81     62.52 o
  -6  13  11      571.62      542.30     47.13 o
  -5  13  11      513.39      498.30     38.36 o
  -4  13  11     1711.07     1575.36     72.34 o
  -3  13  11      545.58      466.58     46.21 o
  -2  13  11     1320.95     1409.42     67.30 o
  -1  13  11      440.44      485.57     80.13 o
   0  13  11      518.95      569.72     70.07 o
  -6  14  11      176.83      134.39     61.80 o
  -5  14  11     3182.73     3218.58     93.30 o
  -4  14  11      386.01      311.92     62.52 o
  -3  14  11      280.12      212.33     35.26 o
  -2  14  11       14.32       -9.11     39.36 o
  -1  14  11      577.65      609.12     53.57 o
 -10   0  12      368.63      274.52     40.96 o
  -8   0  12      744.24      773.08     65.76 o
  -6   0  12      505.10      479.71     36.58 o
  -4   0  12      451.41      565.25     41.16 o
  -2   0  12       56.88       -7.59     32.24 o
   0   0  12     2892.23     2801.30    118.58 o
   2   0  12       92.22       38.09     61.80 o
 -10   1  12      159.10      109.44     21.00 o
  -9   1  12      225.73      171.34     19.64 o
  -8   1  12       66.44       66.60     25.31 o
  -7   1  12     1337.84     1341.51     35.63 o
  -6   1  12      761.69      774.93     29.54 o
  -5   1  12     1166.69     1229.56     37.79 o
  -4   1  12       86.39       33.79     26.14 o
  -3   1  12     3006.51     3050.16     58.71 o
  -2   1  12      369.90      384.49     29.43 o
  -1   1  12      266.40      238.59     39.12 o
   0   1  12       28.20      -28.21     36.82 o
   1   1  12       17.92       48.81     40.40 o
   2   1  12      327.76      333.65     49.28 o
 -10   2  12       41.36       42.78     20.67 o
  -9   2  12      557.29      557.19     24.21 o
  -8   2  12     2619.10     2491.42     45.52 o
  -7   2  12       61.91       67.49     19.84 o
  -6   2  12     1110.90     1102.43     35.10 o
  -5   2  12      473.16      457.70     26.96 o
  -4   2  12      140.70      117.25     22.90 o
  -3   2  12      576.55      608.02     31.50 o
  -2   2  12     1349.03     1524.49     71.12 o
  -1   2  12      126.86       63.93     35.80 o
   0   2  12     3822.70     3920.04    214.52 o
   1   2  12     1050.64     1127.56     62.00 o
   2   2  12        2.78       28.42     42.41 o
 -10   3  12       82.15       35.18     23.05 o
  -9   3  12      622.09      621.46     37.45 o
  -8   3  12      296.16      332.56     22.78 o
  -7   3  12      554.97      516.27     25.67 o
  -6   3  12     1692.03     1876.27     60.68 o
  -5   3  12     2019.63     2005.74     45.08 o
  -4   3  12      252.11      271.65     25.12 o
  -3   3  12     2977.36     3034.27     58.35 o
  -2   3  12      905.90      959.92     37.46 o
  -1   3  12      775.00      732.53    104.92 o
   0   3  12      108.09      104.37     53.18 o
   1   3  12      814.69      820.38     55.89 o
   2   3  12      717.61      840.87    105.28 o
  -9   4  12     1050.12     1100.33     48.80 o
  -8   4  12     1283.60     1166.63     34.31 o
  -7   4  12        6.42       77.75     20.70 o
  -6   4  12     2099.80     2166.85     46.12 o
  -5   4  12      641.87      658.05     29.90 o
  -4   4  12     2363.27     2273.14     53.23 o
  -3   4  12      690.05      803.75     33.80 o
  -2   4  12     1871.18     1902.76     50.89 o
  -1   4  12     1046.13     1238.37    110.31 o
   0   4  12     1693.40     1705.39     71.14 o
   1   4  12     1163.43     1135.34     62.00 o
   2   4  12     2364.86     2360.93     86.39 o
  -9   5  12     2094.07     2011.92     48.50 o
  -8   5  12      954.23      960.96     44.58 o
  -7   5  12     3376.53     3214.45     55.21 o
  -6   5  12     1717.91     1746.48     42.37 o
  -5   5  12     1210.12     1153.81     40.87 o
  -4   5  12      326.39      348.16     27.44 o
  -3   5  12     1290.72     1202.81     41.13 o
  -2   5  12     1949.63     2024.73     51.07 o
  -1   5  12     4839.45     4920.20    112.29 o
   0   5  12      156.52      127.92     42.18 o
   1   5  12     2333.65     2384.67    103.49 o
   2   5  12      729.49      829.65     60.20 o
  -9   6  12      249.02      309.00     27.30 o
  -8   6  12      256.80      273.53     37.37 o
  -7   6  12      162.96      242.31     30.69 o
  -6   6  12     1033.04      903.99     33.48 o
  -5   6  12      304.16      298.47     26.14 o
  -4   6  12     4236.86     4340.68     71.21 o
  -3   6  12      619.94      651.19     32.43 o
  -2   6  12     1045.38     1136.82     46.87 o
  -1   6  12      404.95      479.93     46.48 o
   0   6  12       93.40       42.86     41.68 o
   1   6  12      982.43     1049.27     61.46 o
   2   6  12     2384.55     2471.24     88.91 o
  -9   7  12      482.80      451.37     29.95 o
  -8   7  12      149.56      185.25     27.20 o
  -7   7  12     4541.76     4494.59     80.67 o
  -6   7  12      182.46      153.97     23.85 o
  -5   7  12       34.15       53.75     23.02 o
  -4   7  12       87.52      134.05     25.84 o
  -3   7  12       39.29       49.71     24.50 o
  -2   7  12      319.71      383.60     36.12 o
  -1   7  12     1438.50     1552.79     68.09 o
   0   7  12        3.24       17.01     39.55 o
   1   7  12     1942.22     1964.06     79.78 o
  -8   8  12       44.73      101.12     27.28 o
  -7   8  12        0.21       49.31     27.01 o
  -6   8  12        0.68        5.53     27.05 o
  -5   8  12      109.99       99.70     24.41 o
  -4   8  12     2533.14     2484.40     56.73 o
  -3   8  12        4.14       34.09     25.36 o
  -2   8  12       22.99       34.58     30.20 o
  -1   8  12       15.40       55.03     38.53 o
   0   8  12      341.76      347.91     47.46 o
   1   8  12        3.62       22.93     43.95 o
  -8   9  12       59.48      -16.74     26.67 o
  -7   9  12     1668.02     1760.78     74.17 o
  -6   9  12      344.48      348.48     33.02 o
  -5   9  12       15.88        7.89     24.15 o
  -4   9  12       29.25        9.02     24.85 o
  -3   9  12      766.97      701.37     40.70 o
  -2   9  12      276.40      294.05     37.46 o
  -1   9  12      855.15      835.27     63.60 o
   0   9  12       13.76       44.60     42.14 o
  -7  10  12       41.22       95.95     29.67 o
  -6  10  12      250.30      259.35     32.55 o
  -5  10  12       87.92      126.30     26.47 o
  -4  10  12     1158.42     1203.65     42.94 o
  -3  10  12       96.10      101.29     31.86 o
  -2  10  12      377.97      316.45     44.46 o
  -1  10  12      137.45      177.26     49.23 o
   0  10  12      263.19      250.60     47.51 o
  -7  11  12     1322.52     1253.32     50.14 o
  -6  11  12      750.12      762.27     41.34 o
  -5  11  12      871.52      800.32     43.93 o
  -4  11  12       15.43        1.49     31.00 o
  -3  11  12      107.17      146.14     39.91 o
  -2  11  12      764.18      855.85     56.11 o
  -1  11  12      957.88      962.39     77.97 o
  -6  12  12      550.66      534.14     45.10 o
  -5  12  12      765.87      648.51     45.80 o
  -4  12  12      746.75      703.88     52.08 o
  -3  12  12     1000.35      978.50     53.46 o
  -2  12  12     1125.73     1192.26     62.91 o
  -9   0  13     2877.81     2667.93    149.12 o
  -7   0  13        2.98       -9.90     29.93 o
  -5   0  13      576.47      508.74     44.20 o
  -3   0  13     1254.71     1245.97     63.37 o
  -1   0  13     1151.45      955.09     82.64 o
   1   0  13       37.03       43.12     63.96 o
  -9   1  13       66.29       72.84     21.64 o
  -8   1  13      152.80      153.24     22.88 o
  -7   1  13      495.48      452.20     31.43 o
  -6   1  13     2001.60     1981.69     47.02 o
  -5   1  13       88.69       72.94     25.93 o
  -4   1  13      154.56      124.94     26.64 o
  -3   1  13        6.89       19.64     25.42 o
  -2   1  13       40.23        7.13     30.54 o
  -1   1  13      350.47      352.20     52.10 o
   0   1  13      736.25      746.77     56.41 o
   1   1  13      302.30      272.29     49.80 o
  -9   2  13     2419.41     2292.09     45.78 o
  -8   2  13       27.80       21.70     21.99 o
  -7   2  13      533.89      492.07     28.02 o
  -6   2  13      110.19      132.05     24.76 o
  -5   2  13      115.89      121.16     28.13 o
  -4   2  13     2117.11     2059.58     50.42 o
  -3   2  13     1626.19     1677.00     48.98 o
  -2   2  13      846.66      796.93     42.98 o
  -1   2  13     2786.30     2932.47    131.15 o
   0   2  13      297.83      272.44     64.68 o
   1   2  13       40.53      103.13     48.51 o
  -9   3  13       35.19       30.92     30.48 o
  -8   3  13      166.90      177.72     33.09 o
  -7   3  13      724.03      693.24     36.20 o
  -6   3  13     2132.15     1984.83     46.61 o
  -5   3  13      146.35      156.16     25.78 o
  -4   3  13      970.99      966.61     37.96 o
  -3   3  13       13.06       22.83     25.82 o
  -2   3  13      419.86      364.11     37.34 o
  -1   3  13     1351.18     1418.00     74.38 o
   0   3  13     1012.05      993.54     60.98 o
  -8   4  13     1054.47      993.90     34.89 o
  -7   4  13     1058.18     1025.93     54.98 o
  -6   4  13      482.78      500.40     37.61 o
  -5   4  13     1479.76     1453.45     43.29 o
  -4   4  13     2196.45     2282.25     53.47 o
  -3   4  13     1201.25     1214.32     56.12 o
  -2   4  13      176.44      162.33     34.67 o
  -1   4  13     1620.58     1499.16     71.51 o
   0   4  13      588.99      606.16     54.10 o
  -8   5  13     1083.72     1062.98     36.68 o
  -7   5  13      316.92      388.49     27.46 o
  -6   5  13      527.78      528.92     30.72 o
  -5   5  13      299.86      411.19     30.20 o
  -4   5  13     2242.89     2192.28     53.29 o
  -3   5  13      253.01      239.64     29.41 o
  -2   5  13     1499.75     1564.03    143.01 o
  -1   5  13      589.25      604.86     91.63 o
   0   5  13      751.36      688.86     56.40 o
  -8   6  13      778.38      785.90     32.12 o
  -7   6  13     1348.12     1231.74     40.38 o
  -6   6  13      494.21      476.28     30.15 o
  -5   6  13     3850.74     3867.42     67.99 o
  -4   6  13      310.93      332.56     30.15 o
  -3   6  13      580.98      617.47     46.47 o
  -2   6  13       20.10       77.25     40.14 o
  -1   6  13       64.63       53.64     41.92 o
   0   6  13      793.53      856.61     60.20 o
  -7   7  13       48.87       42.90     24.09 o
  -6   7  13       32.35       29.11     24.32 o
  -5   7  13      180.80      221.47     28.63 o
  -4   7  13     1148.75     1250.60     44.97 o
  -3   7  13      554.68      562.26     40.10 o
  -2   7  13     2189.70     2168.69     83.36 o
  -1   7  13      111.43       87.71     89.11 o
  -7   8  13      344.27      348.65     36.93 o
  -6   8  13        4.23        5.77     32.05 o
  -5   8  13     2550.34     2525.21     56.32 o
  -4   8  13       60.17       23.18     27.08 o
  -3   8  13       38.86       29.77     32.33 o
  -2   8  13       60.79       72.58     41.16 o
  -1   8  13       74.01       25.43     42.65 o
  -6   9  13       21.95       54.91     26.44 o
  -5   9  13      107.52      151.67     36.21 o
  -4   9  13      240.91      265.98     35.50 o
  -3   9  13       20.64       21.60     32.94 o
  -2   9  13     1211.31     1170.33     80.85 o
  -5  10  13     1978.96     1981.77    137.62 o
  -4  10  13      342.69      350.27     37.94 o
  -6   0  14      117.29       66.04     37.33 o
  -4   0  14     3374.08     3447.51     95.39 o
  -2   0  14      129.21      172.48     64.68 o
  -7   1  14     2104.45     2077.16     49.98 o
  -6   1  14        3.56        6.06     25.42 o
  -5   1  14       36.65       52.63     27.22 o
  -4   1  14        0.51       55.71     28.66 o
  -3   1  14       16.56       80.68     29.12 o
  -2   1  14      902.50      794.30     67.19 o
  -7   2  14      301.41      284.43     28.67 o
  -6   2  14      132.49      153.97     27.28 o
  -5   2  14      946.55      885.67     44.27 o
  -4   2  14     2416.11     2455.51     58.00 o
  -3   2  14       58.45      110.59     33.19 o
  -2   2  14      730.89      711.34     58.93 o
  -7   3  14     1065.22      994.22     37.32 o
  -6   3  14      118.47      150.81     27.58 o
  -5   3  14      628.25      646.23     35.27 o
  -4   3  14      176.72      224.73     39.11 o
  -3   3  14      113.26      151.50     60.78 o
  -2   3  14     1439.47     1481.79     89.47 o
  -6   4  14      721.58      698.17     35.29 o
  -5   4  14     1718.83     1742.47     50.27 o
  -4   4  14      299.35      264.95     36.62 o
  -3   4  14      514.78      501.46     41.76 o
  -2   4  14      389.78      412.15     81.93 o
  -6   5  14     1787.78     1803.70     50.05 o
  -5   5  14      681.56      755.77     47.09 o
  -4   5  14       71.26       41.79     31.12 o
  -3   5  14      860.22      783.88     46.36 o
  -5   6  14       10.80       42.42     42.03 o
  -4   6  14      142.18      179.57     30.88 o
 
